# Supplementary material for: Genetic common variants associated with cerebellar volume and their overlap with mental disorders: a study on 33,265 individuals from the UK-Biobank
Source: Mol Psychiatry. Author manuscript; Available in PMC 2022 May 26. (PMC9126806; doi:10.1038/s41380-022-01443-8)
Supplement: Supplemental Tables [file EMS140784-supplement-Supplemental_Tables.xlsx]

## Sheet: Table 1
Supplementary Table 1. Demographic information for phase 1 (n=17,818) and phase 2 (n=15,447) sub-samples of our total UK Biobank cohort
	Phase 1 (n=17818)	Phase 2 (n=15447)
Total Cerebellar Grey-Matter Volume (mm3)
Mean (SD)	90258 (11128)	91720 (10539)
Median [Min, Max]	90566 [45312, 142148]	91689 [46535, 141529]
Total Brain Grey & White Matter Volume (mm3)
Mean (SD)	1168404 (111437)	1159542 (110703)
Median [Min, Max]	1163915 [828168, 1633670]	1155060 [785719, 1710590]
Sex
Female	9380 (52.6%)	8158 (52.8%)
Male	8438 (47.4%)	7289 (47.2%)
Age (years)
Mean (SD)	62.6 (7.44)	64.9 (7.40)
Median [Min, Max]	63.0 [45.0, 80.0]	65.0 [48.0, 81.0]
Centre's Attended (Centre ID)
11025	14985 (84.1%)	5575 (36.1%)
11026		4216 (27.3%)
11027	2833 (15.9%)	5656 (36.6%)
Resting-State fMRI Head Motion (mm)
Mean (SD)	0.121 (0.0589)	0.123 (0.0567)
Median [Min, Max]	0.107 [0.0290, 1.39]	0.110 [0.0305, 0.705]

## Sheet: Table 2A
Supplementary Table 2A: Genome-wide association results for total cerebellar volumes in phase 1 (n=17,818) sub-cohort, including replication values from phase 2 (n=15,447)
Cytoband	Index SNP	Chromosome: Physical Location	A1	A2	Beta (SE) - GWAS†	p - GWAS†	Beta (SE) - COJO‡	p - COJO‡	BETA (SE) - GWAS† Phase 2	p - GWAS† Phase 2	pBonferroni* - GWAS† Phase 2
1p32.3	rs7530673	chr1:51558856	A	C	0.0530 (0.0074)	1.32e-12	0.0530 (0.0075)	1.57e-12	0.0555 (0.0080)	4.82e-12	2.89e-11
4q22.1	rs2728118	chr4:88929305	A	G	-0.0463 (0.0074)	6.24e-10	-0.0463 (0.0075)	7.15e-10	-0.0197 (0.0080)	0.0143	0.08604
4q24	rs13135092	chr4:103198082	G	A	0.0541 (0.0075)	5.11e-13	0.0541 (0.0075)	6.25e-13	0.0521 (0.0080)	1.03e-10	6.17e-10
9q33.1	rs72754248	chr9:119061396	A	G	0.0714 (0.0074)	1.27e-21	0.0748 (0.0075)	3.51e-23	0.0646 (0.0080)	9.55e-16	5.73e-15
12q23.2	rs2195240	chr12:102856647	G	A	0.0492 (0.0074)	4.75e-11	0.0437 (0.0076)	8.64e-09	0.0572 (0.0080)	1.09e-12	6.51e-12
12q23.2	rs703545	chr12:102943000	A	G	-0.0494 (0.0075)	5.87e-11	-0.0439 (0.0076)	9.76e-09	-0.0371 (0.0081)	4.62e-06	2.772e-05
† From meta-GWAS
‡ From GCTA (Genome-wide complex trait) - COJO (Conditional or joint) analysis
* p-value adjusted for Bonferroni correction for p-values from the alternative phase = 0.05/6
Sources:	Willer CJ, Li Y, Abecasis GR. METAL: Fast and efficient meta-analysis of genomewide association scans. Bioinformatics. 2010;26(17):2190-2191. doi:10.1093/bioinformatics/btq340
	Yang J, Ferreira T, Morris AP, et al. Conditional and joint multiple-SNP analysis of GWAS summary statistics identifies additional variants influencing complex traits. Nat Genet. 2012;44(4):369-375. doi:10.1038/ng.2213
	Yang J, Lee SH, Goddard ME, Visscher PM. GCTA: A tool for genome-wide complex trait analysis. Am J Hum Genet. 2011;88(1):76-82. doi:10.1016/j.ajhg.2010.11.011

## Sheet: Table 2B
Supplementary Table 2B: Genome-wide association results for total cerebellar volumes in phase 2 (n=15,447) sub-cohort, including replication values from phase 1 (n=17,818)
Cytoband	Index SNP	Chromosome: Physical Location	A1	A2	Beta (SE) - GWAS†	p - GWAS†	Beta (SE) - COJO‡	p - COJO‡	BETA (SE) - GWAS† Phase 1	p - GWAS† Phase 1	pBonferroni* - GWAS† Phase 1
1p32.3	rs12091097	chr1:51659401	C	A	0.0565 (0.0080)	2.03e-12	0.0565 (0.0080)	2.37e-12	0.0470 (0.0074)	3.45e-10	2.07e-09
4q24	rs13135092	chr4:103198082	G	A	0.0521 (0.0080)	9.97e-11	0.0521 (0.0080)	1.16e-10	0.0541 (0.0075)	5.32e-13	3.19e-12
7q36.3	rs10244637	chr7:156157853	G	A	0.0531 (0.0080)	4.03e-11	0.0531 (0.0081)	6.89e-11	0.0275 (0.0075)	0.0002465	0.001479
8p23.1	rs2572397	chr8:11176403	A	G	-0.0466 (0.0080)	6.67e-09	-0.0466 (0.0081)	9.24e-09	-0.0202 (0.0075)	0.007028	0.042168
9q33.1	rs72754248	chr9:119061396	A	G	0.0646 (0.0080)	8.89e-16	0.0682 (0.0081)	3.69e-17	0.0714 (0.0074)	1.44e-21	8.63e-21
12q23.2	rs5742632	chr12:102856474	G	A	0.0577 (0.0080)	6.99e-13	0.0577 (0.0081)	1.22e-12	0.0489 (0.0074)	6.65e-11	3.99e-10
† From meta-GWAS
‡ From GCTA (Genome-wide complex trait) - COJO (Conditional or joint) analysis
* p-value adjusted for Bonferroni correction for p-values from the alternative phase = 0.05/6
Sources:	Willer CJ, Li Y, Abecasis GR. METAL: Fast and efficient meta-analysis of genomewide association scans. Bioinformatics. 2010;26(17):2190-2191. doi:10.1093/bioinformatics/btq340
	Yang J, Lee SH, Goddard ME, Visscher PM. GCTA: A tool for genome-wide complex trait analysis. Am J Hum Genet. 2011;88(1):76-82. doi:10.1016/j.ajhg.2010.11.011

## Sheet: Table 3
Supplementary Table 3: Polygenic (PGS) score between-phase association.
GWAS	Long range high LD†	SNP inclusion p-value threshold	ΔR2‡	Beta	95% Confidence interval		p	pBonferroni*
Phase 1 GWAS predicting Phase 2 individuals' cerebellar volume	Include	0.5	0.015	0.12	0.11	0.13	1.2e-96	4.7e-95
		0.1	0.016	0.12	0.11	0.13	1.4e-102	5.5e-101
		0.05	0.016	0.12	0.11	0.13	1.2e-102	4.8e-101
		0.01	0.019	0.13	0.12	0.14	5.3e-118	2.1e-116
		0.001	0.018	0.13	0.12	0.14	5.9e-111	2.4e-109
		0.0001	0.014	0.12	0.1	0.13	1.1e-90	4.5e-89
		1e-05	0.013	0.11	0.1	0.12	2.6e-81	1e-79
		1e-06	0.01	0.1	0.09	0.11	1.5e-65	5.8e-64
		1e-07	0.007	0.08	0.07	0.09	4e-43	1.6e-41
		1e-08	0.007	0.08	0.07	0.09	3.7e-46	1.5e-44
	Exclude	0.5	0.014	0.11	0.1	0.13	7.6e-89	3.1e-87
		0.1	0.015	0.12	0.11	0.13	2.3e-92	9.3e-91
		0.05	0.014	0.12	0.11	0.13	3.5e-91	1.4e-89
		0.01	0.017	0.13	0.11	0.14	1.5e-106	6.1e-105
		0.001	0.015	0.12	0.11	0.13	7.9e-94	3.2e-92
		0.0001	0.012	0.11	0.09	0.12	6.5e-75	2.6e-73
		1e-05	0.01	0.1	0.09	0.11	8.7e-65	3.5e-63
		1e-06	0.009	0.09	0.08	0.1	1.9e-56	7.6e-55
		1e-07	0.005	0.07	0.06	0.08	2.1e-34	8.2e-33
		1e-08	0.006	0.07	0.06	0.08	8.3e-37	3.3e-35
Phase 2 GWAS predicting Phase 1 individuals' cerebellar volume	Include	0.5	0.012	0.11	0.1	0.12	1.4e-96	5.5e-95
		0.1	0.013	0.12	0.11	0.13	3.9e-100	1.6e-98
		0.05	0.013	0.11	0.1	0.13	3.9e-98	1.6e-96
		0.01	0.011	0.11	0.1	0.12	1.8e-88	7.2e-87
		0.001	0.008	0.09	0.08	0.1	6.3e-64	2.5e-62
		0.0001	0.01	0.1	0.09	0.11	1.6e-76	6.4e-75
		1e-05	0.009	0.1	0.09	0.11	1.4e-69	5.5e-68
		1e-06	0.007	0.09	0.08	0.1	9.4e-59	3.8e-57
		1e-07	0.005	0.07	0.06	0.08	2.6e-37	1.1e-35
		1e-08	0.005	0.07	0.06	0.08	5.5e-40	2.2e-38
	Exclude	0.5	0.011	0.11	0.1	0.12	7.7e-90	3.1e-88
		0.1	0.012	0.11	0.1	0.12	1.8e-91	7.1e-90
		0.05	0.012	0.11	0.1	0.12	2.8e-90	1.1e-88
		0.01	0.011	0.1	0.09	0.12	1.8e-82	7.3e-81
		0.001	0.007	0.09	0.07	0.1	4.9e-55	1.9e-53
		0.0001	0.009	0.09	0.08	0.11	6.1e-67	2.4e-65
		1e-05	0.008	0.09	0.08	0.1	2.3e-63	9.1e-62
		1e-06	0.007	0.09	0.07	0.1	4.2e-55	1.7e-53
		1e-07	0.004	0.07	0.06	0.08	6.9e-34	2.7e-32
		1e-08	0.004	0.07	0.06	0.08	6.8e-35	2.7e-33
† Whether regions of long-range high linkage disequilibrium were included/excluded, as defined from 1000G phase 3 EUR
‡ Unique R2 explained by polygenic score. Calculated: R2 of model with polygenic score - R2 of model without polygenic score
* p-value adjusted for Bonferroni correction = 0.05/40

## Sheet: Table 4
Supplementary Table 4: Cerebellar lobe SNP-based heritability (h2SNP) estimates and genetic correlations (rg)
Cerebellar lobe	GCTA h2SNP (%)§	GCTA h2SNP SE (%)§	LDSC h2SNP (%)†	LDSC h2SNP SE (%)†	Comparison cerebellar lobe	rg‡	95% Confidence interval‡		p	pBonferroni*
Anterior	52.7	2.1	32.7	2.7	Superior Posterior	0.426	0.338	0.515	5.17e-21	1.09e-19
Anterior	52.7	2.1	32.7	2.7	Superior Posterior (v)	0.498	0.405	0.592	1.92e-25	4.03e-24
Anterior	52.7	2.1	32.7	2.7	Inferior Posterior	0.432	0.332	0.532	2.94e-17	6.17e-16
Anterior	52.7	2.1	32.7	2.7	Inferior Posterior (v)	0.559	0.48	0.639	4.3e-43	9.03e-42
Anterior	52.7	2.1	32.7	2.7	Flocculonodular	0.515	0.43	0.601	3.67e-32	7.71e-31
Anterior	52.7	2.1	32.7	2.7	Flocculonodular (v)	0.498	0.407	0.589	5.65e-27	1.19e-25
Superior Posterior	57.1	2.1	34.8	2.9	Anterior	0.426	0.338	0.515	5.17e-21	1.09e-19
Superior Posterior	57.1	2.1	34.8	2.9	Superior Posterior (v)	0.448	0.361	0.536	1.13e-23	2.37e-22
Superior Posterior	57.1	2.1	34.8	2.9	Inferior Posterior	0.347	0.239	0.454	2.56e-10	5.38e-09
Superior Posterior	57.1	2.1	34.8	2.9	Inferior Posterior (v)	0.367	0.277	0.457	1.73e-15	3.64e-14
Superior Posterior	57.1	2.1	34.8	2.9	Flocculonodular	0.415	0.332	0.498	9.65e-23	2.03e-21
Superior Posterior	57.1	2.1	34.8	2.9	Flocculonodular (v)	0.324	0.225	0.422	1.18e-10	2.48e-09
Superior Posterior (v)	46.5	2	29.3	2.7	Anterior	0.498	0.405	0.592	1.92e-25	4.03e-24
Superior Posterior (v)	46.5	2	29.3	2.7	Superior Posterior	0.448	0.361	0.536	1.13e-23	2.37e-22
Superior Posterior (v)	46.5	2	29.3	2.7	Inferior Posterior	0.399	0.301	0.496	1.07e-15	2.25e-14
Superior Posterior (v)	46.5	2	29.3	2.7	Inferior Posterior (v)	0.557	0.473	0.641	2.42e-38	5.08e-37
Superior Posterior (v)	46.5	2	29.3	2.7	Flocculonodular	0.411	0.313	0.509	1.95e-16	4.1e-15
Superior Posterior (v)	46.5	2	29.3	2.7	Flocculonodular (v)	0.29	0.176	0.404	5.95e-07	1.25e-05
Inferior Posterior	52.5	2.1	37	3.6	Anterior	0.432	0.332	0.532	2.94e-17	6.17e-16
Inferior Posterior	52.5	2.1	37	3.6	Superior Posterior	0.347	0.239	0.454	2.56e-10	5.38e-09
Inferior Posterior	52.5	2.1	37	3.6	Superior Posterior (v)	0.399	0.301	0.496	1.07e-15	2.25e-14
Inferior Posterior	52.5	2.1	37	3.6	Inferior Posterior (v)	0.66	0.6	0.72	1.38e-103	2.9e-102
Inferior Posterior	52.5	2.1	37	3.6	Flocculonodular	0.356	0.248	0.463	9.31e-11	1.96e-09
Inferior Posterior	52.5	2.1	37	3.6	Flocculonodular (v)	0.584	0.509	0.659	9.62e-53	2.02e-51
Inferior Posterior (v)	50	2	35.3	2.9	Anterior	0.559	0.48	0.639	4.3e-43	9.03e-42
Inferior Posterior (v)	50	2	35.3	2.9	Superior Posterior	0.367	0.277	0.457	1.73e-15	3.64e-14
Inferior Posterior (v)	50	2	35.3	2.9	Superior Posterior (v)	0.557	0.473	0.641	2.42e-38	5.08e-37
Inferior Posterior (v)	50	2	35.3	2.9	Inferior Posterior	0.66	0.6	0.72	1.38e-103	2.9e-102
Inferior Posterior (v)	50	2	35.3	2.9	Flocculonodular	0.404	0.308	0.5	1.92e-16	4.04e-15
Inferior Posterior (v)	50	2	35.3	2.9	Flocculonodular (v)	0.622	0.546	0.697	7.3e-59	1.53e-57
Flocculonodular	44.6	2	31.3	2.5	Anterior	0.515	0.43	0.601	3.67e-32	7.71e-31
Flocculonodular	44.6	2	31.3	2.5	Superior Posterior	0.415	0.332	0.498	9.65e-23	2.03e-21
Flocculonodular	44.6	2	31.3	2.5	Superior Posterior (v)	0.411	0.313	0.509	1.95e-16	4.1e-15
Flocculonodular	44.6	2	31.3	2.5	Inferior Posterior	0.356	0.248	0.463	9.31e-11	1.96e-09
Flocculonodular	44.6	2	31.3	2.5	Inferior Posterior (v)	0.404	0.308	0.5	1.92e-16	4.04e-15
Flocculonodular	44.6	2	31.3	2.5	Flocculonodular (v)	0.187	0.073	0.302	0.00131	0.0275
Flocculonodular (v)	35.4	1.9	26.8	2.5	Anterior	0.498	0.407	0.589	5.65e-27	1.19e-25
Flocculonodular (v)	35.4	1.9	26.8	2.5	Superior Posterior	0.324	0.225	0.422	1.18e-10	2.48e-09
Flocculonodular (v)	35.4	1.9	26.8	2.5	Superior Posterior (v)	0.29	0.176	0.404	5.95e-07	1.25e-05
Flocculonodular (v)	35.4	1.9	26.8	2.5	Inferior Posterior	0.584	0.509	0.659	9.62e-53	2.02e-51
Flocculonodular (v)	35.4	1.9	26.8	2.5	Inferior Posterior (v)	0.622	0.546	0.697	7.3e-59	1.53e-57
Flocculonodular (v)	35.4	1.9	26.8	2.5	Flocculonodular	0.187	0.073	0.302	0.00131	0.0275
§ GCTA-GREML (Genome-wide complex trait analysis – Genome-based restricted maximum likelihood) calculated SNP-based heritability (h2SNP) and standard error (SE)
† LDSC calculated SNP-based heritability (h2SNP) and standard error (SE) (%) for each cerebellar lobe
‡ LDSC calculated genetic correlation (rg) and 95% confidence intervals
* p-value adjusted for Bonferroni correction = 0.05/7
Sources:	Yang, J., Lee, S. H., Goddard, M. E. & Visscher, P. M. GCTA: A tool for genome-wide complex trait analysis. Am. J. Hum. Genet. 88, 76–82 (2011)
	Bulik-Sullivan B, Finucane HK, Anttila V, et al. An atlas of genetic correlations across human diseases and traits. Nat Genet. 2015;47(11):1236-1241. doi:10.1038/ng.3406

## Sheet: Table 5
Supplementary Table 5. List of SNPs genome-wide significant from the meta-GWAS with direction of effect, beta value and p-value for the wave 1 and wave 2 GWASs
Index SNP	Wave1 A1	Wave1 Beta	Wave1 P	Wave2 A1	Wave2 Beta	Wave2 P
rs10033073	G	-0.03832	3.687e-07	G	-0.02778	0.0005999
rs11764163	A	0.03593	1.841e-06	A	0.03086	0.0001382
rs12127002	A	-0.02703	0.0003437	A	-0.04065	5.267e-07
rs1278519	C	0.02672	0.0003885	C	0.04336	8.555e-08
rs13135092	G	0.05419	5.316e-13	G	0.05214	1.029e-10
rs17220352	G	-0.03859	2.575e-07	G	-0.04174	2.123e-07
rs1800562	A	-0.0377	5.077e-07	A	-0.03766	2.996e-06
rs1935951	G	-0.03509	3.113e-06	G	-0.03885	1.511e-06
rs2542212	A	-0.03014	5.745e-05	A	-0.03641	6.07e-06
rs2572397	A	-0.02022	0.007028	A	-0.04667	6.775e-09
rs3118634	A	-0.03459	3.918e-06	A	-0.03509	1.305e-05
rs3846716	A	-0.02818	0.0001805	A	-0.03255	5.638e-05
rs4148155	G	-0.04118	3.872e-08	G	-0.03338	3.379e-05
rs4752582	G	0.03805	4.314e-07	G	0.02552	0.00161
rs529059	G	0.0376	6.063e-07	G	0.0229	0.00465
rs546897	A	-0.02763	0.0002289	A	-0.03954	9.049e-07
rs55803832	C	0.03702	7.928e-07	C	0.03968	8.398e-07
rs57131976	A	0.03256	1.532e-05	A	0.05051	4.174e-10
rs5742632	G	0.04891	6.646e-11	G	0.05771	7.3e-13
rs62012045	A	0.0297	7.434e-05	A	0.03348	3.215e-05
rs6546070	A	0.03528	2.503e-06	A	0.02453	0.002316
rs6812830	G	-0.03769	5.035e-07	G	-0.02247	0.005261
rs6984592	G	-0.03877	2.304e-07	G	-0.02747	0.0006517
rs7027172	A	-0.0242	0.001274	A	-0.03875	1.589e-06
rs703545	A	-0.04943	6.04e-11	A	-0.03715	4.62e-06
rs72754248	A	0.07142	1.438e-21	A	0.06462	9.55e-16
rs72971190	G	0.03957	1.404e-07	G	0.03458	1.824e-05
rs7380908	A	-0.03066	4.339e-05	A	-0.03492	1.455e-05
rs7530673	A	0.05308	1.376e-12	A	0.05558	4.823e-12
rs75779789	G	-0.03352	7.8e-06	G	-0.03407	2.329e-05
rs7593335	A	0.03581	1.763e-06	A	0.03304	4.08e-05
rs7640903	G	-0.03394	6.019e-06	G	-0.03388	2.586e-05
rs9393227	G	-0.02477	0.001022	G	-0.03868	1.825e-06

## Sheet: Table 6
Supplementary Table 6: Positional gene mapping of each independent GWAS signal
Locus	Cytoband	Index SNP	antisense	lincRNA (long intergenic non-coding RNA)	miRNA (microRNA)	Protein - coding	pseudogene
1	1p34.2	rs12127002	RP1-118J21.25 RP1-118J21.5			BMP8B MFSD2A MYCL OXCT2 TRIT1	RP1-118J21.24 RP3-342P20.2
2	1p32.3	rs7530673	RP11-191G24.1 RP11-253A20.1 RP11-275F13.1 RP11-296A18.6 RP11-91A18.4 RP4-657D16.3 RP4-657D16.6 RP5-850O15.3 TXNDC12-AS1	RP11-296A18.3 RP5-850O15.4	AL162430.1 AL162430.2 AL589663.1 MIR4421 MIR761	BTF3L4 C1orf185 CDKN2C DMRTA2 EPS15 FAF1 KTI12 NRD1 OSBPL9 RAB3B RNF11 TTC39A TXNDC12 ZFYVE9	CALR4P CFL1P2 FCF1P6 GAPDHP51 HMGB1P45 MRPS6P2 PHBP12 RP11-275F13.3 RP11-296A18.5 RP11-91A18.1 RP4-800M22.1 RP4-800M22.2 SLC25A6P3 TSEN15P2
2	1p32.3	rs1278519	RP5-850O15.3	RP11-296A18.3 RP5-850O15.4	AL162430.1 AL162430.2 MIR4421	C1orf185 CDKN2C DMRTA2 FAF1	CFL1P2 FCF1P6 HMGB1P45 MRPS6P2 PHBP12 RP11-183G22.1
3	2p23.3	rs6546070		AC012074.2	MIR1301	DNMT3A DTNB	AC012074.1
4	2p11.2	rs7593335	AC062029.1 AC104134.2		AC012671.1 AC096579.1 MIR4436A	EIF2AK3 RPIA TEX37	ANKRD36BP2
5	2q35	rs2542212	AC007557.2 AC007557.4 AC007563.1 AC007563.5	AC007557.3 RP11-574O16.1		AC007557.1 TNP1
6	2q36.1	rs75779789		RP11-384O8.1		CCDC140 PAX3 SGPP2	AC010980.2
7	3p21.31	rs7640903	BSN-AS1 CTD-2330K9.2 NICN1-AS1 PRKAR2A-AS1 RP11-148G20.1 RP11-24C3.2 RP11-493K19.3 RP13-131K19.1 RP13-131K19.2 RP13-131K19.6	BSN-AS2 RP11-572O6.1 RP13-131K19.7	AC104448.1 AC139451.1 MIR191 MIR2115 MIR425 MIR4271 MIR4443 MIR4793 MIR5193 MIR711	AMIGO3 AMT APEH ARIH2 ARIH2OS ATRIP BSN C3orf62 C3orf84 CAMKV CAMP CCDC36 CCDC51 CCDC71 CDC25A CDHR4 CELSR3 COL7A1 CTD-2330K9.3 DAG1 DALRD3 FAM212A FBXW12 GMPPB GPX1 IMPDH2 IP6K1 IP6K2 KLHDC8B LAMB2 MON1A MST1 MST1R NCKIPSD NDUFAF3 NICN1 NME6 P4HTM PFKFB4 PLXNB1 PRKAR2A QARS QRICH1 RBM5 RBM6 RHOA RNF123 RP11-3B7.1 SHISA5 SLC25A20 SLC26A6 SPINK8 TCTA TMA7 TMEM89 TRAIP TREX1 UBA7 UCN2 UQCRC1 USP19 …	ACTBP13 COX6CP14 FCF1P2 MRPS18AP1 NDUFB1P1 RP11-3B7.7 RP11-694I15.7 RP13-1056D16.2 SNRPFP4
8	4p16.2	rs10033073	STX18-AS1	RP11-326I19.3		MSX1	LDHAP1
9	4q22.1	rs4148155	RP11-742B18.1	RP11-10L7.1		ABCG2 HERC6 IBSP MEPE PKD2 PPM1K SPP1	CHCHD2P7 HSP90AB3P RP11-147K6.1 RP11-147K6.2
10	4q24	rs13135092	AF213884.2 RP11-498M5.2	RP11-499E18.1		BANK1 NFKB1 SLC39A8	AF213884.1 MTND5P5
11	4q31.21	rs6812830	HHIP-AS1	RP11-361D14.2 RP13-539F13.3		ABCE1 ANAPC10 HHIP OTUD4	HSPD1P5 KRT18P51 RP13-539F13.2 RPS23P4
12	5q14.2	rs55803832		CTD-2015A6.1 CTD-2015A6.2		ATP6AP1L
13	5q22.2	rs3846716	CTC-487M23.5 CTC-487M23.7	RP11-159K7.2	AC008536.1	APC CTC-487M23.8 CTC-554D6.1 REEP5 SRP19 ZRSR1	CBX3P3 XBP1P1
14	5q33.3	rs7380908	CTD-2363C16.1 CTD-2363C16.2	RP11-175K6.1		EBF1
15	6p22.3	rs9393227		CASC14 CASC15
16	6p22.2	rs1800562	RP1-313I6.12 U91328.21 ZSCAN16-AS1	CTA-14H9.5 HCG11 LINC00240 RP1-153G14.4 RP1-265C24.8 RP1-86C11.7 RP11-239L20.6 RP11-457M11.5 U91328.19 U91328.20 U91328.22	AL021917.1 AL160037.1 MIR3143 TRNAI2 TRNAI6	ABT1 BTN1A1 BTN2A1 BTN2A2 BTN3A1 BTN3A2 BTN3A3 GPX5 GPX6 HFE HIST1H1A HIST1H1B HIST1H1C HIST1H1D HIST1H1E HIST1H1T HIST1H2AA HIST1H2AB HIST1H2AC HIST1H2AD HIST1H2AE HIST1H2AG HIST1H2AH HIST1H2AI HIST1H2AJ HIST1H2AK HIST1H2AL HIST1H2AM HIST1H2BA HIST1H2BB HIST1H2BC HIST1H2BD HIST1H2BE HIST1H2BF HIST1H2BG HIST1H2BH HIST1H2BI HIST1H2BJ HIST1H2BK HIST1H2BL HIST1H2BM HIST1H2BN HIST1H2BO HIST1H3A HIST1…	AL022393.7 BTN2A3P COX11P1 GUSBP2 HIST1H1PS1 HIST1H1PS2 HIST1H2APS1 HIST1H2APS2 HIST1H2APS3 HIST1H2APS4 HIST1H2BPS1 HIST1H2BPS2 HIST1H3PS1 HIST1H4PS1 HNRNPA1P1 IQCB2P LARP1P1 MCFD2P1 OR1F12 OR2B7P OR2B8P OR2E1P OR2W2P OR2W4P OR2W6P PRELID1P2 RP1-15D7.1 RP1-265C24.5 RP1-34B20.4 RP1-97D16.1 RP11-209A2.1 RP11-239L20.3 RP11-457M11.6 RP3-522P13.2 RP5-874C20.3 RP5-874C20.6 RPLP2P1 RSL24D1P1 TOB2P1 U913…
17	6q16.2	rs546897	RP1-199J3.7 RP11-98I9.4 TSTD3			CCNC COQ3 FAXC PNISR PRDM13 USP45	RP1-199J3.5
18	6q21	rs1935951		LINC00222		FOXO3 LACE1	RP1-128O3.6 RP11-697G4.4 RP11-72I2.1 RP3-466I7.1 SUMO2P8
19	6q22.32	rs72971190			MIR588	CENPW	PRELID1P1 RPS4XP9 VIMP1
20	7q36.3	rs57131976		AC073133.1 AC073133.2
20	7q36.3	rs11764163					RP11-362B23.1
21	8p23.1	rs2572397	AF131216.5 AF131216.6 CTD-2135J3.3 FAM85B PRSS51 RP11-10A14.3 RP11-148O21.2 RP11-148O21.3 RP11-148O21.4 RP11-177H2.2 RP11-1E4.1 RP11-375N15.2	AF131215.6 AF131215.8 CTA-398F10.1 CTA-398F10.2 CTD-3023L14.1 CTD-3023L14.2 CTD-3023L14.3 LINC00208 LINC00529 LINC00599 RP11-10A14.5 RP11-10A14.6 RP11-10A14.7 RP11-115J16.1 RP11-115J16.2 RP11-115J16.3 RP11-148O21.6 RP11-211C9.1 RP11-981G7.2 RP11-981G7.3 RP11-981G7.6	AC023385.1 AC087269.2 MIR4286 MIR4660 MIR597 MIR598	AF131215.5 BLK C8orf12 C8orf49 C8orf74 CLDN23 CTSB DEFB130 DEFB134 DEFB135 DEFB136 ERI1 FAM167A FDFT1 GATA4 LRLE1 MFHAS1 MSRA MTMR9 NEIL2 PINX1 PPP1R3B PRSS55 RP11-10A14.4 RP11-297N6.4 RP11-481A20.11 RP1L1 SGK223 SLC35G5 SOX7 TNKS XKR6	AC087269.1 AF131215.1 ALG1L13P CTC-493P15.2 ENPP7P1 FAM86B3P OR7E158P OR7E160P OR7E161P RP11-1081K18.1 RP11-10A14.8 RP11-1236K1.11 RP11-212F11.1 RP11-375N15.1 RP11-481A20.10 RP11-481A20.4 RP11-481A20.8 RP11-589N15.1 RP11-62H7.2 RP11-62H7.3 RPL19P13 SUB1P1 TDH
22	8q24.3	rs6984592		RP11-128L5.1		DENND3 PTK2
23	9q31.2	rs7027172	RP11-508N12.2	RP11-196I18.4 RP11-308N19.1 RP11-308N19.3 RP11-308N19.4		RP11-508N12.4 ZNF462	RP11-196I18.2 RP11-196I18.3 RP11-308N19.5 RP11-417L14.1 RP11-508N12.3
24	9q33.1	rs72754248	PAPPA-AS2 RP11-45A16.4		AL137024.1	ASTN2 PAPPA PAPPA-AS1
24	9q33.1	rs17220352	RP11-264C15.2 RP11-67K19.3		AL137024.1	ASTN2 PAPPA PAPPA-AS1 TRIM32
25	9q34.11	rs3118634	HMGA1P4 RP11-247A12.1 RP11-247A12.2 RP11-247A12.8 RP11-545E17.3	RP11-167N5.5 RP11-247A12.7	AL158151.1 AL158151.2	C9orf114 CCBL1 CRAT DOLK DOLPP1 ENDOG FAM73B IER5L LRRC8A NUP188 PHYHD1 PKN3 PPP2R4 RP11-101E3.5 SET SH3GLB2 SPTAN1 TBC1D13 WDR34 ZDHHC12 ZER1	VTI1BP4
26	10q26.13	rs4752582	RP11-78A18.2	RP11-62L18.3		ATE1 FGFR2	RPS15AP5
27	12q23.2	rs5742632	RP11-554E23.4	RP11-554E23.2		CCDC53 DRAM1 IGF1 NUP37 PARPBP PMCH	RP11-18O15.1 RP11-210L7.1 RP11-554E23.3
27	12q23.2	rs703545	RP11-554E23.4			CCDC53 DRAM1 IGF1 NUP37 PARPBP PMCH	RP11-18O15.1 RP11-210L7.1
28	13q21.33	rs529059
29	15q25.2	rs62012045	RP11-382A20.2 RP11-382A20.4 RP11-382A20.5 RP11-382A20.6 RP11-382A20.7 RP11-752G15.3 RP11-752G15.6 RP11-752G15.8	AC105339.1	AC010724.1 AC105339.2 AC126339.1 AC135995.1 MIR4515	AP3B2 BNC1 BTBD1 C15orf40 CPEB1 EFTUD1 FAM103A1 FAM154B FSD2 GOLGA6L10 GOLGA6L18 GOLGA6L19 GOLGA6L20 GOLGA6L9 HDGFRP3 HOMER2 RP11-152F13.10 RP11-379H8.1 RP11-597K23.2 RPS17 RPS17L TM6SF1 WHAMM	AC022558.1 ADAMTS7P1 ADAMTS7P2 CSPG4P10 CSPG4P8 CSPG4P9 DNM1P38 DNM1P42 GOLGA6L17P GOLGA6L21P RP11-152F13.3 RP11-152F13.7 RP11-382A20.1 RP11-752G15.4 RP11-752G15.9 RP13-608F4.5 RP13-608F4.6 RP13-996F3.3 RPL9P8 UBE2Q2P2 UBE2Q2P3 UBE2Q2P6

## Sheet: Table 7A
Supplementary Table 7A: Functional annotation results for the most deleterious SNP within each independent GWAS signal (SNPs r2>0.8 to index SNP)
Locus	Cytoband	Index SNP	Best CADD SNP	r2 between SNP and CADD	CADD Score	PolyPhen	SIFT	Consequence
1	1p34.2	rs12127002	rs3134614	0.88	4.1	benign	tolerated	NON_SYNONYMOUS (MYCL)
2	1p32.3	rs7530673	rs17106445	1	7.7
2	1p32.3	rs1278519	rs2784124	0.84	10.9			NONCODING_CHANGE (HMGB1P45)
3	2p23.3	rs6546070	rs12104791	1	1.5
4	2p11.2	rs7593335	rs867529	0.97	18.3	benign	tolerated	NON_SYNONYMOUS (EIF2AK3)
5	2q35	rs2542212	rs78038594	1	0.1
6	2q36.1	rs75779789	rs75239294	1	4.1
7	3p21.31	rs7640903	rs6795772	1	5.2
8	4p16.2	rs10033073	rs6446685	0.98	12.7
9	4q22.1	rs4148155	rs45499402	1	0.1
10	4q24	rs13135092	rs13107325	0.95	34	possibly_damaging	deleterious	NON_SYNONYMOUS (SLC39A8)
11	4q31.21	rs6812830	rs34958276	0.89	6.2
12	5q14.2	rs55803832	rs2385949	0.92	4.6
13	5q22.2	rs3846716	rs396321	0.87	7.8			NONCODING_CHANGE (CBX3P3)
14	5q33.3	rs7380908	rs72813911	0.89	14.8
15	6p22.3	rs9393227	rs4711000	0.98	18.7
16	6p22.2	rs1800562	rs1800562	1	25.7	probably_damaging	deleterious	NON_SYNONYMOUS (HFE)
17	6q16.2	rs546897	rs12210442	0.9	8.7
18	6q21	rs1935951	rs2153960	0.95	7.6
19	6q22.32	rs72971190	rs4895816	1	11.7
20	7q36.3	rs57131976	rs13224457	0.83	6.7
20	7q36.3	rs11764163	rs11764163	1	7.7
21	8p23.1	rs2572397	rs2572397	NA	2.8
22	8q24.3	rs6984592	rs1868276	0.94	3.7
23	9q31.2	rs7027172	rs62568588	1	14.5
24	9q33.1	rs72754248	rs35565319	1	14.4			SYNONYMOUS (PAPPA)
24	9q33.1	rs17220352	rs12684144	0.95	15.7
25	9q34.11	rs3118634	rs2480452	1	23.9	benign	tolerated	NON_SYNONYMOUS (PTPA)
26	10q26.13	rs4752582	rs4752582	1	12
27	12q23.2	rs5742632	rs5742629	0.81	5.4
27	12q23.2	rs703545	rs10778177	0.93	4.4
28	13q21.33	rs529059	rs490599	0.81	2.9
29	15q25.2	rs62012045	rs62012044	1	5.8
Sources:	Kircher M, Witten DM, Jain P, O’roak BJ, Cooper GM, Shendure J. A general framework for estimating the relative pathogenicity of human genetic variants. Nat Genet. 2014;46(3):310-315. doi:10.1038/ng.2892
	Adzhubei IA, Schmidt S, Peshkin L, et al. A method and server for predicting damaging missense mutations. Nat Methods. 2010;7(4):248-249. doi:10.1038/nmeth0410-248
	Kumar P, Henikoff S, Ng PC. Predicting the effects of coding non-synonymous variants on protein function using the SIFT algorithm. Nat Protoc. 2009;4(7):1073-1081. doi:10.1038/nprot.2009.86
	http://www.ensembl.org/

## Sheet: Table 7B
Supplementary Table 7B: All functional annotation results for SNPs within each independent GWAS signal (SNPs r2>0.8 to index SNP)
Locus	Cytoband	Index SNP	LD Partner Marker Name	LD Partner Chromosome: Physical Location	r2 between Index SNP and LD Partner	Consequence	PolyPhen	SIFT	CADD Score
1	1p34.2	rs12127002	rs3134614	chr1:40363054	0.88	UPSTREAM	NA	NA	4.1
1	1p34.2	rs12127002	rs3134614	chr1:40363054	0.88	REGULATORY	NA	NA	4.1
1	1p34.2	rs12127002	rs3134614	chr1:40363054	0.88	NON_SYNONYMOUS	benign	tolerated	4.1
1	1p34.2	rs12127002	rs12127002	chr1:40384968	NA	INTERGENIC	NA	NA	2.7
1	1p34.2	rs12127002	rs12127002	chr1:40384968	NA	REGULATORY	NA	NA	2.7
1	1p34.2	rs12127002	rs74067851	chr1:40385375	1	INTERGENIC	NA	NA	13.4
1	1p34.2	rs12127002	rs74067851	chr1:40385375	1	REGULATORY	NA	NA	13.4
2	1p32.3	rs1278519	rs2356864	chr1:50839740	0.82	INTERGENIC	NA	NA	1.4
2	1p32.3	rs1278519	rs2055492	chr1:50852720	0.81	INTERGENIC	NA	NA	10.4
2	1p32.3	rs1278519	rs2055491	chr1:50852769	0.81	INTERGENIC	NA	NA	0.4
2	1p32.3	rs1278519	rs5027764	chr1:50854465	0.81	INTERGENIC	NA	NA	8.2
2	1p32.3	rs1278519	rs5027763	chr1:50854654	0.81	INTERGENIC	NA	NA	13.6
2	1p32.3	rs1278519	rs12137724	chr1:50855083	0.81	INTERGENIC	NA	NA	12.7
2	1p32.3	rs1278519	rs34660213	chr1:50855137	0.81	INTERGENIC	NA	NA	7.4
2	1p32.3	rs1278519	rs12134378	chr1:50855207	0.81	INTERGENIC	NA	NA	8.9
2	1p32.3	rs1278519	rs12145267	chr1:50855284	0.81	INTERGENIC	NA	NA	3
2	1p32.3	rs1278519	rs2784133	chr1:50855708	0.81	INTERGENIC	NA	NA	5.9
2	1p32.3	rs1278519	rs2653887	chr1:50855924	0.81	INTERGENIC	NA	NA	1.9
2	1p32.3	rs1278519	rs2653886	chr1:50856193	0.81	INTERGENIC	NA	NA	12.7
2	1p32.3	rs1278519	rs2653885	chr1:50856277	0.81	INTERGENIC	NA	NA	5.8
2	1p32.3	rs1278519	rs2784132	chr1:50856537	0.81	INTERGENIC	NA	NA	3.4
2	1p32.3	rs1278519	rs2784131	chr1:50857713	0.81	INTERGENIC	NA	NA	11
2	1p32.3	rs1278519	rs2653884	chr1:50858087	0.81	INTERGENIC	NA	NA	7.4
2	1p32.3	rs1278519	rs2653883	chr1:50858252	0.81	INTERGENIC	NA	NA	1.5
2	1p32.3	rs1278519	rs2784130	chr1:50858272	0.81	INTERGENIC	NA	NA	0.7
2	1p32.3	rs1278519	rs2653882	chr1:50858518	0.81	INTERGENIC	NA	NA	12.8
2	1p32.3	rs1278519	rs2653881	chr1:50858748	0.81	INTERGENIC	NA	NA	3.8
2	1p32.3	rs1278519	rs2784129	chr1:50860499	0.81	DOWNSTREAM	NA	NA	7.1
2	1p32.3	rs1278519	rs2653878	chr1:50861220	0.81	DOWNSTREAM	NA	NA	3.7
2	1p32.3	rs1278519	rs6676515	chr1:50861987	0.81	DOWNSTREAM	NA	NA	2
2	1p32.3	rs1278519	rs2784128	chr1:50862183	0.84	DOWNSTREAM	NA	NA	7
2	1p32.3	rs1278519	rs2653876	chr1:50862893	0.84	DOWNSTREAM	NA	NA	0.7
2	1p32.3	rs1278519	rs2653875	chr1:50862994	0.84	DOWNSTREAM	NA	NA	0.4
2	1p32.3	rs1278519	rs2653874	chr1:50863012	0.84	DOWNSTREAM	NA	NA	0.3
2	1p32.3	rs1278519	rs2784127	chr1:50863031	0.84	DOWNSTREAM	NA	NA	1.2
2	1p32.3	rs1278519	rs2784126	chr1:50863112	0.84	DOWNSTREAM	NA	NA	3.1
2	1p32.3	rs1278519	rs2484682	chr1:50863159	0.84	DOWNSTREAM	NA	NA	0.3
2	1p32.3	rs1278519	rs2484681	chr1:50863166	0.84	DOWNSTREAM	NA	NA	0.5
2	1p32.3	rs1278519	rs2784125	chr1:50863529	0.84	DOWNSTREAM	NA	NA	0.1
2	1p32.3	rs1278519	rs2653873	chr1:50863717	0.84	DOWNSTREAM	NA	NA	0.1
2	1p32.3	rs1278519	rs2784124	chr1:50864969	0.84	NONCODING_CHANGE	NA	NA	11
2	1p32.3	rs1278519	rs2784123	chr1:50865008	0.84	NONCODING_CHANGE	NA	NA	7.7
2	1p32.3	rs1278519	rs2784122	chr1:50865140	0.84	INTRONIC	NA	NA	1.2
2	1p32.3	rs1278519	rs2784121	chr1:50865259	0.84	INTRONIC	NA	NA	2.5
2	1p32.3	rs1278519	rs2653872	chr1:50865316	0.84	SPLICE_SITE	NA	NA	10.1
2	1p32.3	rs1278519	rs2784119	chr1:50866618	0.84	DOWNSTREAM	NA	NA	0.1
2	1p32.3	rs1278519	rs2784119	chr1:50866618	0.84	UPSTREAM	NA	NA	0.1
2	1p32.3	rs1278519	rs2653871	chr1:50867521	0.84	UPSTREAM	NA	NA	12.3
2	1p32.3	rs1278519	rs2653871	chr1:50867521	0.84	DOWNSTREAM	NA	NA	12.3
2	1p32.3	rs1278519	rs2784118	chr1:50867728	0.84	DOWNSTREAM	NA	NA	7.1
2	1p32.3	rs1278519	rs2784118	chr1:50867728	0.84	UPSTREAM	NA	NA	7.1
2	1p32.3	rs1278519	rs2653870	chr1:50868036	0.84	UPSTREAM	NA	NA	2.1
2	1p32.3	rs1278519	rs2653870	chr1:50868036	0.84	DOWNSTREAM	NA	NA	2.1
2	1p32.3	rs1278519	rs2484680	chr1:50868417	0.86	UPSTREAM	NA	NA	0
2	1p32.3	rs1278519	rs2484680	chr1:50868417	0.86	DOWNSTREAM	NA	NA	0
2	1p32.3	rs1278519	rs2784117	chr1:50868866	0.84	DOWNSTREAM	NA	NA	2.4
2	1p32.3	rs1278519	rs2784117	chr1:50868866	0.84	UPSTREAM	NA	NA	2.4
2	1p32.3	rs1278519	rs2885040	chr1:50870083	0.84	DOWNSTREAM	NA	NA	0.4
2	1p32.3	rs1278519	rs2885040	chr1:50870083	0.84	UPSTREAM	NA	NA	0.4
2	1p32.3	rs1278519	rs2784160	chr1:50870851	0.84	DOWNSTREAM	NA	NA	0.5
2	1p32.3	rs1278519	rs2484678	chr1:50871167	0.84	NONCODING_CHANGE	NA	NA	7.3
2	1p32.3	rs1278519	rs1502856	chr1:50871847	0.84	UPSTREAM	NA	NA	2.2
2	1p32.3	rs1278519	rs2484676	chr1:50872673	0.84	UPSTREAM	NA	NA	6.6
2	1p32.3	rs1278519	rs2455640	chr1:50873105	0.84	UPSTREAM	NA	NA	1.8
2	1p32.3	rs1278519	rs2653904	chr1:50873233	0.84	UPSTREAM	NA	NA	1.1
2	1p32.3	rs1278519	rs2784156	chr1:50876601	0.84	UPSTREAM	NA	NA	7.3
2	1p32.3	rs1278519	rs2784157	chr1:50877107	0.86	INTERGENIC	NA	NA	2.7
2	1p32.3	rs1278519	rs2653901	chr1:50877526	0.84	INTERGENIC	NA	NA	2.8
2	1p32.3	rs1278519	rs1278530	chr1:50889255	0.95	UPSTREAM	NA	NA	14.7
2	1p32.3	rs1278519	rs1278530	chr1:50889255	0.95	REGULATORY	NA	NA	14.7
2	1p32.3	rs1278519	rs1278529	chr1:50890634	0.96	UPSTREAM	NA	NA	8.5
2	1p32.3	rs1278519	rs1278529	chr1:50890634	0.96	REGULATORY	NA	NA	8.5
2	1p32.3	rs1278519	rs1278528	chr1:50890649	0.96	UPSTREAM	NA	NA	3.9
2	1p32.3	rs1278519	rs1278528	chr1:50890649	0.96	REGULATORY	NA	NA	3.9
2	1p32.3	rs1278519	rs1278527	chr1:50890967	0.95	UPSTREAM	NA	NA	6.7
2	1p32.3	rs1278519	rs1278526	chr1:50891213	0.95	UPSTREAM	NA	NA	2.1
2	1p32.3	rs1278519	rs1278526	chr1:50891213	0.95	REGULATORY	NA	NA	2.1
2	1p32.3	rs1278519	rs2653892	chr1:50892199	0.96	UPSTREAM	NA	NA	5.1
2	1p32.3	rs1278519	rs2784145	chr1:50892202	0.96	UPSTREAM	NA	NA	3.5
2	1p32.3	rs1278519	rs1278525	chr1:50892547	0.96	UPSTREAM	NA	NA	4.7
2	1p32.3	rs1278519	rs1278525	chr1:50892547	0.96	REGULATORY	NA	NA	4.7
2	1p32.3	rs1278519	rs1278519	chr1:50897342	NA	INTERGENIC	NA	NA	4.8
2	1p32.3	rs1278519	rs1278515	chr1:50901368	0.98	DOWNSTREAM	NA	NA	0.1
2	1p32.3	rs1278519	rs1278515	chr1:50901368	0.98	DOWNSTREAM	NA	NA	0.1
2	1p32.3	rs1278519	rs4381241	chr1:50907438	0.98	UPSTREAM	NA	NA	2.1
2	1p32.3	rs1278519	rs4381241	chr1:50907438	0.98	INTRONIC	NA	NA	2.1
2	1p32.3	rs1278519	rs4926555	chr1:50933830	0.96	INTRONIC	NA	NA	0.1
2	1p32.3	rs1278519	rs4926555	chr1:50933830	0.96	INTRONIC	NA	NA	0.1
2	1p32.3	rs1278519	rs10788928	chr1:50968097	0.98	UPSTREAM	NA	NA	4.2
2	1p32.3	rs1278519	rs10788928	chr1:50968097	0.98	INTRONIC	NA	NA	4.2
2	1p32.3	rs1278519	rs12130340	chr1:50978927	0.89	INTRONIC	NA	NA	3
2	1p32.3	rs1278519	rs12096443	chr1:50984962	0.89	INTRONIC	NA	NA	1.6
2	1p32.3	rs1278519	rs10888692	chr1:50991473	0.89	INTRONIC	NA	NA	5.6
2	1p32.3	rs1278519	rs10888696	chr1:51016603	0.89	INTRONIC	NA	NA	2.6
2	1p32.3	rs1278519	rs3789584	chr1:51029387	0.89	INTRONIC	NA	NA	6.9
2	1p32.3	rs1278519	rs12121301	chr1:51038327	0.89	INTRONIC	NA	NA	3.6
2	1p32.3	rs1278519	rs17383290	chr1:51039300	0.89	INTRONIC	NA	NA	7.2
2	1p32.3	rs1278519	rs9969991	chr1:51058495	0.89	INTRONIC	NA	NA	6.5
2	1p32.3	rs1278519	rs3850873	chr1:51062976	0.89	INTRONIC	NA	NA	1.1
2	1p32.3	rs1278519	rs3850874	chr1:51063131	0.89	INTRONIC	NA	NA	0.9
2	1p32.3	rs1278519	rs12094601	chr1:51075040	0.89	INTRONIC	NA	NA	7
2	1p32.3	rs1278519	rs10888700	chr1:51086337	0.89	INTRONIC	NA	NA	0.2
2	1p32.3	rs1278519	rs10888700	chr1:51086337	0.89	REGULATORY	NA	NA	0.2
2	1p32.3	rs1278519	rs11205746	chr1:51093690	0.89	INTRONIC	NA	NA	0.6
2	1p32.3	rs1278519	rs9803853	chr1:51094008	0.89	INTRONIC	NA	NA	1.3
2	1p32.3	rs1278519	rs6658904	chr1:51106975	0.89	INTRONIC	NA	NA	2.6
2	1p32.3	rs1278519	rs11584472	chr1:51114503	0.89	INTRONIC	NA	NA	1.7
2	1p32.3	rs1278519	rs28699363	chr1:51114808	0.89	INTRONIC	NA	NA	3.3
2	1p32.3	rs1278519	rs11205751	chr1:51115173	0.89	INTRONIC	NA	NA	2.7
2	1p32.3	rs1278519	rs7515597	chr1:51159347	0.8	INTRONIC	NA	NA	1.9
2	1p32.3	rs1278519	rs6693790	chr1:51181099	0.8	INTRONIC	NA	NA	1.5
2	1p32.3	rs1278519	rs11205761	chr1:51183257	0.8	INTRONIC	NA	NA	6.1
2	1p32.3	rs1278519	rs6680846	chr1:51188674	0.8	INTRONIC	NA	NA	0.5
2	1p32.3	rs1278519	rs6668519	chr1:51193555	0.8	INTRONIC	NA	NA	8
2	1p32.3	rs1278519	rs12085479	chr1:51199116	0.8	INTRONIC	NA	NA	2.5
2	1p32.3	rs1278519	rs10127531	chr1:51199193	0.8	INTRONIC	NA	NA	4.1
2	1p32.3	rs1278519	rs12565379	chr1:51216616	0.8	DOWNSTREAM	NA	NA	2.4
2	1p32.3	rs1278519	rs12565379	chr1:51216616	0.8	INTRONIC	NA	NA	2.4
2	1p32.3	rs1278519	rs113899460	chr1:51217065	0.8	DOWNSTREAM	NA	NA	4.6
2	1p32.3	rs1278519	rs113899460	chr1:51217065	0.8	INTRONIC	NA	NA	4.6
2	1p32.3	rs1278519	rs28787109	chr1:51218695	0.8	DOWNSTREAM	NA	NA	1.8
2	1p32.3	rs1278519	rs28787109	chr1:51218695	0.8	INTRONIC	NA	NA	1.8
2	1p32.3	rs1278519	rs11205768	chr1:51220127	0.8	DOWNSTREAM	NA	NA	1.8
2	1p32.3	rs1278519	rs11205768	chr1:51220127	0.8	INTRONIC	NA	NA	1.8
2	1p32.3	rs1278519	rs11205769	chr1:51223480	0.8	INTRONIC	NA	NA	1.6
2	1p32.3	rs7530673	rs7530673	chr1:51558856	NA	INTERGENIC	NA	NA	0.2
2	1p32.3	rs7530673	rs6681364	chr1:51562016	1	INTERGENIC	NA	NA	4.4
2	1p32.3	rs7530673	rs11804832	chr1:51567215	1	UPSTREAM	NA	NA	0.1
2	1p32.3	rs7530673	rs57401684	chr1:51571884	1	UPSTREAM	NA	NA	0.4
2	1p32.3	rs7530673	rs57401684	chr1:51571884	1	INTRONIC	NA	NA	0.4
2	1p32.3	rs7530673	rs79304933	chr1:51571893	1	UPSTREAM	NA	NA	1.1
2	1p32.3	rs7530673	rs79304933	chr1:51571893	1	INTRONIC	NA	NA	1.1
2	1p32.3	rs7530673	rs11205817	chr1:51573963	0.92	DOWNSTREAM	NA	NA	2.2
2	1p32.3	rs7530673	rs11205817	chr1:51573963	0.92	INTRONIC	NA	NA	2.2
2	1p32.3	rs7530673	rs12033811	chr1:51574602	1	DOWNSTREAM	NA	NA	2.6
2	1p32.3	rs7530673	rs12033811	chr1:51574602	1	INTRONIC	NA	NA	2.6
2	1p32.3	rs7530673	rs67343486	chr1:51579620	1	INTRONIC	NA	NA	6.5
2	1p32.3	rs7530673	rs17106445	chr1:51655306	1	DOWNSTREAM	NA	NA	7.7
2	1p32.3	rs7530673	rs17106445	chr1:51655306	1	UPSTREAM	NA	NA	7.7
2	1p32.3	rs7530673	rs17106445	chr1:51655306	1	REGULATORY	NA	NA	7.7
2	1p32.3	rs7530673	rs17106447	chr1:51655420	0.92	UPSTREAM	NA	NA	0.5
2	1p32.3	rs7530673	rs17106447	chr1:51655420	0.92	DOWNSTREAM	NA	NA	0.5
2	1p32.3	rs7530673	rs17106447	chr1:51655420	0.92	REGULATORY	NA	NA	0.5
2	1p32.3	rs7530673	rs113274261	chr1:51660046	0.92	DOWNSTREAM	NA	NA	0.8
2	1p32.3	rs7530673	rs113274261	chr1:51660046	0.92	DOWNSTREAM	NA	NA	0.8
3	2p23.3	rs6546070	rs2015221	chr2:25515210	0.8	INTRONIC	NA	NA	0.5
3	2p23.3	rs6546070	rs749131	chr2:25529624	1	INTRONIC	NA	NA	1.8
3	2p23.3	rs6546070	rs749130	chr2:25530028	1	INTRONIC	NA	NA	0.1
3	2p23.3	rs6546070	rs749130	chr2:25530028	1	REGULATORY	NA	NA	0.1
3	2p23.3	rs6546070	rs934612	chr2:25530687	0.92	INTRONIC	NA	NA	0.9
3	2p23.3	rs6546070	rs12104791	chr2:25531207	1	INTRONIC	NA	NA	1.5
3	2p23.3	rs6546070	rs12104791	chr2:25531207	1	REGULATORY	NA	NA	1.5
3	2p23.3	rs6546070	rs6546070	chr2:25531779	NA	INTRONIC	NA	NA	5.8
3	2p23.3	rs6546070	rs7596024	chr2:25534999	0.82	INTRONIC	NA	NA	5.4
3	2p23.3	rs6546070	rs1865690	chr2:25540896	0.93	INTRONIC	NA	NA	1.3
3	2p23.3	rs6546070	rs12993688	chr2:25542173	0.89	INTRONIC	NA	NA	0.5
3	2p23.3	rs6546070	rs12987326	chr2:25550995	0.8	DOWNSTREAM	NA	NA	3
3	2p23.3	rs6546070	rs12987326	chr2:25550995	0.8	INTRONIC	NA	NA	3
3	2p23.3	rs6546070	rs6728111	chr2:25554805	0.84	UPSTREAM	NA	NA	11.7
3	2p23.3	rs6546070	rs6728111	chr2:25554805	0.84	INTRONIC	NA	NA	11.7
4	2p11.2	rs7593335	rs1805165	chr2:88874891	0.97	NONCODING_CHANGE	NA	NA	16
4	2p11.2	rs7593335	rs1805165	chr2:88874891	0.97	NON_SYNONYMOUS	benign	tolerated	16
4	2p11.2	rs7593335	rs7593335	chr2:88878133	NA	DOWNSTREAM	NA	NA	1.7
4	2p11.2	rs7593335	rs7593335	chr2:88878133	NA	INTRONIC	NA	NA	1.7
4	2p11.2	rs7593335	rs11898161	chr2:88881648	0.97	INTRONIC	NA	NA	4
4	2p11.2	rs7593335	rs7571971	chr2:88895351	0.97	INTRONIC	NA	NA	2
4	2p11.2	rs7593335	rs11681299	chr2:88901732	1	INTRONIC	NA	NA	2.5
4	2p11.2	rs7593335	rs867529	chr2:88913273	0.97	NON_SYNONYMOUS	benign	tolerated	18.3
4	2p11.2	rs7593335	rs11680549	chr2:88926348	0.97	UPSTREAM	NA	NA	6.5
4	2p11.2	rs7593335	rs11680549	chr2:88926348	0.97	INTRONIC	NA	NA	6.5
4	2p11.2	rs7593335	rs11680549	chr2:88926348	0.97	REGULATORY	NA	NA	6.5
4	2p11.2	rs7593335	rs1606803	chr2:88933316	1	DOWNSTREAM	NA	NA	0.5
4	2p11.2	rs7593335	rs62157778	chr2:88934090	0.97	DOWNSTREAM	NA	NA	2.9
4	2p11.2	rs7593335	rs13001657	chr2:88946611	0.97	INTERGENIC	NA	NA	0.6
4	2p11.2	rs7593335	rs67110763	chr2:88950916	0.85	INTERGENIC	NA	NA	0.1
4	2p11.2	rs7593335	rs61243513	chr2:88964107	0.85	INTERGENIC	NA	NA	0.9
4	2p11.2	rs7593335	rs13014673	chr2:88989001	0.83	UPSTREAM	NA	NA	0.3
4	2p11.2	rs7593335	rs62157805	chr2:89014728	0.81	INTRONIC	NA	NA	14.2
4	2p11.2	rs7593335	rs335115	chr2:89027647	0.81	INTRONIC	NA	NA	3.9
5	2q35	rs2542212	rs72960342	chr2:217749247	1	INTRONIC	NA	NA	1.1
5	2q35	rs2542212	rs116593115	chr2:217750082	1	INTRONIC	NA	NA	2
5	2q35	rs2542212	rs56376845	chr2:217759849	1	INTRONIC	NA	NA	6
5	2q35	rs2542212	rs67614498	chr2:217761826	1	INTRONIC	NA	NA	1.8
5	2q35	rs2542212	rs72656922	chr2:217767151	1	INTRONIC	NA	NA	0.2
5	2q35	rs2542212	rs67736064	chr2:217771135	1	INTRONIC	NA	NA	1.4
5	2q35	rs2542212	rs13415018	chr2:217771410	1	INTRONIC	NA	NA	2
5	2q35	rs2542212	rs56189231	chr2:217774673	1	INTRONIC	NA	NA	3.5
5	2q35	rs2542212	rs67043264	chr2:217778001	1	INTRONIC	NA	NA	3.7
5	2q35	rs2542212	rs67866554	chr2:217780650	1	INTRONIC	NA	NA	3.4
5	2q35	rs2542212	rs67419781	chr2:217781569	1	INTRONIC	NA	NA	0.9
5	2q35	rs2542212	rs56272121	chr2:217782371	1	INTRONIC	NA	NA	3.6
5	2q35	rs2542212	rs7607112	chr2:217786096	1	INTRONIC	NA	NA	1.9
5	2q35	rs2542212	rs55772339	chr2:217792908	1	INTRONIC	NA	NA	8.6
5	2q35	rs2542212	rs72943864	chr2:217793638	1	INTRONIC	NA	NA	3.7
5	2q35	rs2542212	rs55767004	chr2:217795616	1	INTRONIC	NA	NA	8.4
5	2q35	rs2542212	rs55790218	chr2:217797568	1	INTRONIC	NA	NA	9.5
5	2q35	rs2542212	rs7579388	chr2:217798177	1	INTRONIC	NA	NA	4
5	2q35	rs2542212	rs72945761	chr2:217798851	1	INTRONIC	NA	NA	1.7
5	2q35	rs2542212	rs72945778	chr2:217801102	1	INTRONIC	NA	NA	3.2
5	2q35	rs2542212	rs2542212	chr2:217803906	NA	INTRONIC	NA	NA	1
5	2q35	rs2542212	rs2705595	chr2:217805883	1	INTRONIC	NA	NA	1.3
5	2q35	rs2542212	rs72945791	chr2:217807247	1	INTRONIC	NA	NA	5.8
5	2q35	rs2542212	rs72947750	chr2:217838399	1	INTRONIC	NA	NA	2.9
5	2q35	rs2542212	rs114794969	chr2:217839367	1	INTRONIC	NA	NA	3.4
5	2q35	rs2542212	rs7605968	chr2:217843682	1	INTRONIC	NA	NA	2
5	2q35	rs2542212	rs7606095	chr2:217843792	1	INTRONIC	NA	NA	6
5	2q35	rs2542212	rs7587582	chr2:217846315	1	INTRONIC	NA	NA	8.9
5	2q35	rs2542212	rs7575370	chr2:217846389	1	INTRONIC	NA	NA	0.5
5	2q35	rs2542212	rs111520262	chr2:217850809	1	INTRONIC	NA	NA	3.7
5	2q35	rs2542212	rs58340270	chr2:217851440	1	INTRONIC	NA	NA	1.6
5	2q35	rs2542212	rs78038594	chr2:217854158	1	INTRONIC	NA	NA	0.1
5	2q35	rs2542212	rs78038594	chr2:217854158	1	REGULATORY	NA	NA	0.1
6	2q36.1	rs75779789	rs111745190	chr2:223046616	0.92	INTERGENIC	NA	NA	1
6	2q36.1	rs75779789	rs75779789	chr2:223057209	NA	INTERGENIC	NA	NA	2.7
6	2q36.1	rs75779789	rs112360424	chr2:223059445	1	INTERGENIC	NA	NA	2.1
6	2q36.1	rs75779789	rs45624038	chr2:223062952	1	DOWNSTREAM	NA	NA	2.5
6	2q36.1	rs75779789	rs75239294	chr2:223101728	1	INTRONIC	NA	NA	4.1
6	2q36.1	rs75779789	rs16863547	chr2:223102579	1	INTRONIC	NA	NA	1.1
7	3p21.31	rs7640903	rs7374375	chr3:49324455	1	INTRONIC	NA	NA	0.1
7	3p21.31	rs7640903	rs12493284	chr3:49324782	1	INTRONIC	NA	NA	0.4
7	3p21.31	rs7640903	rs3774799	chr3:49334608	1	INTRONIC	NA	NA	1
7	3p21.31	rs7640903	rs3774799	chr3:49334608	1	REGULATORY	NA	NA	1
7	3p21.31	rs7640903	rs3774800	chr3:49334768	0.83	INTRONIC	NA	NA	4.3
7	3p21.31	rs7640903	rs3774800	chr3:49334768	0.83	REGULATORY	NA	NA	4.3
7	3p21.31	rs7640903	rs11720964	chr3:49336232	0.93	INTRONIC	NA	NA	3.3
7	3p21.31	rs7640903	rs11720964	chr3:49336232	0.93	REGULATORY	NA	NA	3.3
7	3p21.31	rs7640903	rs4554002	chr3:49337120	1	INTRONIC	NA	NA	1.6
7	3p21.31	rs7640903	rs7640903	chr3:49338465	NA	INTRONIC	NA	NA	1.9
7	3p21.31	rs7640903	rs11709788	chr3:49349444	1	INTRONIC	NA	NA	2.9
7	3p21.31	rs7640903	rs11920251	chr3:49356671	1	INTRONIC	NA	NA	4.1
7	3p21.31	rs7640903	rs1865741	chr3:49362892	1	INTRONIC	NA	NA	11.7
7	3p21.31	rs7640903	rs34142492	chr3:49363759	1	INTRONIC	NA	NA	1.3
7	3p21.31	rs7640903	rs12497569	chr3:49364830	1	INTRONIC	NA	NA	0.2
7	3p21.31	rs7640903	rs6795772	chr3:49365269	1	INTRONIC	NA	NA	5.2
7	3p21.31	rs7640903	rs6795772	chr3:49365269	1	REGULATORY	NA	NA	5.2
7	3p21.31	rs7640903	rs4955431	chr3:49368521	1	INTRONIC	NA	NA	0.7
8	4p16.2	rs10033073	rs6446685	chr4:4766265	0.98	INTERGENIC	NA	NA	12.7
8	4p16.2	rs10033073	rs34394950	chr4:4766534	0.98	INTERGENIC	NA	NA	12.6
8	4p16.2	rs10033073	rs6830371	chr4:4767695	0.98	INTERGENIC	NA	NA	0.6
8	4p16.2	rs10033073	rs3856972	chr4:4768913	0.98	INTERGENIC	NA	NA	0.5
8	4p16.2	rs10033073	rs6845654	chr4:4770427	1	INTERGENIC	NA	NA	2.2
8	4p16.2	rs10033073	rs35712660	chr4:4771861	1	INTERGENIC	NA	NA	2.8
8	4p16.2	rs10033073	rs59910907	chr4:4772188	1	INTERGENIC	NA	NA	4.9
8	4p16.2	rs10033073	rs77021188	chr4:4772251	1	INTERGENIC	NA	NA	5.2
8	4p16.2	rs10033073	rs67239138	chr4:4772530	1	INTERGENIC	NA	NA	0.5
8	4p16.2	rs10033073	rs55985553	chr4:4773037	1	INTERGENIC	NA	NA	6.7
8	4p16.2	rs10033073	rs7375216	chr4:4773480	1	INTERGENIC	NA	NA	11.2
8	4p16.2	rs10033073	rs10033073	chr4:4775401	NA	INTERGENIC	NA	NA	10.3
8	4p16.2	rs10033073	rs6817807	chr4:4776519	0.82	INTERGENIC	NA	NA	0.1
8	4p16.2	rs10033073	rs6831656	chr4:4776617	0.82	INTERGENIC	NA	NA	2.1
8	4p16.2	rs10033073	rs6823820	chr4:4777780	0.87	INTERGENIC	NA	NA	2.2
9	4q22.1	rs4148155	rs1481012	chr4:89039082	1	INTRONIC	NA	NA	3.3
9	4q22.1	rs4148155	rs45499402	chr4:89043634	1	INTRONIC	NA	NA	0.1
9	4q22.1	rs4148155	rs45499402	chr4:89043634	1	REGULATORY	NA	NA	0.1
9	4q22.1	rs4148155	rs149027545	chr4:89044180	1	INTRONIC	NA	NA	1
9	4q22.1	rs4148155	rs138409370	chr4:89044312	1	INTRONIC	NA	NA	0.4
9	4q22.1	rs4148155	rs75544042	chr4:89045331	1	INTRONIC	NA	NA	0.7
9	4q22.1	rs4148155	rs141471965	chr4:89046202	1	INTRONIC	NA	NA	0.2
9	4q22.1	rs4148155	rs74904971	chr4:89050026	1	INTRONIC	NA	NA	2.7
9	4q22.1	rs4148155	rs4148155	chr4:89054667	NA	INTRONIC	NA	NA	0.2
10	4q24	rs13135092	rs35225200	chr4:103146888	0.96	INTERGENIC	NA	NA	1.3
10	4q24	rs13135092	rs35518360	chr4:103146890	0.96	INTERGENIC	NA	NA	0.1
10	4q24	rs13135092	rs13107325	chr4:103188709	0.95	NON_SYNONYMOUS	possibly_damaging	deleterious	34
10	4q24	rs13135092	rs13135092	chr4:103198082	NA	INTRONIC	NA	NA	10.3
11	4q31.21	rs6812830	rs2131354	chr4:145599908	0.8	INTRONIC	NA	NA	2.3
11	4q31.21	rs6812830	rs6537307	chr4:145601863	0.91	INTRONIC	NA	NA	0.8
11	4q31.21	rs6812830	rs7665268	chr4:145602827	0.93	INTRONIC	NA	NA	0.8
11	4q31.21	rs6812830	rs6537308	chr4:145604853	0.87	INTRONIC	NA	NA	8
11	4q31.21	rs6812830	rs6819412	chr4:145605033	0.93	INTRONIC	NA	NA	3.7
11	4q31.21	rs6812830	rs6537309	chr4:145605075	0.87	INTRONIC	NA	NA	3.4
11	4q31.21	rs6812830	rs6819982	chr4:145605273	0.87	INTRONIC	NA	NA	0.5
11	4q31.21	rs6812830	rs6819982	chr4:145605273	0.87	REGULATORY	NA	NA	0.5
11	4q31.21	rs6812830	rs13106160	chr4:145606021	0.87	INTRONIC	NA	NA	2.8
11	4q31.21	rs6812830	rs7699480	chr4:145607846	0.87	INTRONIC	NA	NA	1.8
11	4q31.21	rs6812830	rs7698158	chr4:145607902	0.87	INTRONIC	NA	NA	4
11	4q31.21	rs6812830	rs12507436	chr4:145612551	0.98	INTRONIC	NA	NA	2.1
11	4q31.21	rs6812830	rs13146352	chr4:145613551	0.95	INTRONIC	NA	NA	5.4
11	4q31.21	rs6812830	rs6812830	chr4:145613807	NA	INTRONIC	NA	NA	3.5
11	4q31.21	rs6812830	rs13131837	chr4:145614984	0.95	INTRONIC	NA	NA	1.1
11	4q31.21	rs6812830	rs7439494	chr4:145617748	0.89	INTRONIC	NA	NA	2.5
11	4q31.21	rs6812830	rs1907867	chr4:145617946	0.89	INTRONIC	NA	NA	4.5
11	4q31.21	rs6812830	rs17721701	chr4:145618719	0.89	INTRONIC	NA	NA	3.9
11	4q31.21	rs6812830	rs1492819	chr4:145619413	1	INTRONIC	NA	NA	2.8
11	4q31.21	rs6812830	rs34958276	chr4:145620554	0.89	INTRONIC	NA	NA	6.2
11	4q31.21	rs6812830	rs34958276	chr4:145620554	0.89	REGULATORY	NA	NA	6.2
11	4q31.21	rs6812830	rs12502033	chr4:145622651	0.89	INTRONIC	NA	NA	1.7
11	4q31.21	rs6812830	rs6838704	chr4:145623107	0.89	INTRONIC	NA	NA	2.3
11	4q31.21	rs6812830	rs6822018	chr4:145623161	0.89	INTRONIC	NA	NA	1.9
11	4q31.21	rs6812830	rs6812389	chr4:145626096	0.87	INTRONIC	NA	NA	5.1
11	4q31.21	rs6812830	rs1907866	chr4:145637075	0.84	INTRONIC	NA	NA	1.4
11	4q31.21	rs6812830	rs1389029	chr4:145638178	0.87	INTRONIC	NA	NA	4.8
11	4q31.21	rs6812830	rs1389029	chr4:145638178	0.87	REGULATORY	NA	NA	4.8
11	4q31.21	rs6812830	rs2087826	chr4:145639318	0.87	INTRONIC	NA	NA	8.2
11	4q31.21	rs6812830	rs1492820	chr4:145650021	0.85	INTRONIC	NA	NA	3.7
11	4q31.21	rs6812830	rs6827641	chr4:145653694	0.85	INTRONIC	NA	NA	0.7
11	4q31.21	rs6812830	rs7692915	chr4:145654497	0.84	INTRONIC	NA	NA	1.6
11	4q31.21	rs6812830	rs6826012	chr4:145658286	0.84	INTRONIC	NA	NA	5.1
12	5q14.2	rs55803832	rs6883680	chr5:81909354	0.92	INTERGENIC	NA	NA	2.6
12	5q14.2	rs55803832	rs60554528	chr5:81910021	0.92	INTERGENIC	NA	NA	2
12	5q14.2	rs55803832	rs60554528	chr5:81910021	0.92	REGULATORY	NA	NA	2
12	5q14.2	rs55803832	rs10474055	chr5:81910293	0.92	INTERGENIC	NA	NA	3.9
12	5q14.2	rs55803832	rs2385949	chr5:81910753	0.92	INTERGENIC	NA	NA	4.6
12	5q14.2	rs55803832	rs2385949	chr5:81910753	0.92	REGULATORY	NA	NA	4.6
12	5q14.2	rs55803832	rs4367281	chr5:81911138	0.92	INTERGENIC	NA	NA	2.5
12	5q14.2	rs55803832	rs55989030	chr5:81911273	0.95	INTERGENIC	NA	NA	2.9
12	5q14.2	rs55803832	rs7448786	chr5:81911391	0.92	INTERGENIC	NA	NA	3
12	5q14.2	rs55803832	rs2385959	chr5:81911743	0.92	INTERGENIC	NA	NA	0.8
12	5q14.2	rs55803832	rs10065716	chr5:81912035	0.95	INTERGENIC	NA	NA	0.8
12	5q14.2	rs55803832	rs9686384	chr5:81914579	0.95	INTERGENIC	NA	NA	1.8
12	5q14.2	rs55803832	rs6894349	chr5:81914837	0.95	INTERGENIC	NA	NA	8.1
12	5q14.2	rs55803832	rs6870327	chr5:81919447	0.95	INTERGENIC	NA	NA	0.8
12	5q14.2	rs55803832	rs6876647	chr5:81920484	0.95	INTERGENIC	NA	NA	3.1
12	5q14.2	rs55803832	rs55803832	chr5:81920587	NA	INTERGENIC	NA	NA	2.5
13	5q22.2	rs3846716	rs6893949	chr5:111988946	0.83	INTERGENIC	NA	NA	6.8
13	5q22.2	rs3846716	rs11749632	chr5:112006815	0.87	INTERGENIC	NA	NA	8.6
13	5q22.2	rs3846716	rs11241178	chr5:112008466	0.87	INTERGENIC	NA	NA	0.5
13	5q22.2	rs3846716	rs35935095	chr5:112008928	0.87	INTERGENIC	NA	NA	0.9
13	5q22.2	rs3846716	rs62363971	chr5:112009271	0.87	INTERGENIC	NA	NA	4.2
13	5q22.2	rs3846716	rs146459293	chr5:112010749	0.89	INTERGENIC	NA	NA	1.3
13	5q22.2	rs3846716	rs971517	chr5:112022255	0.87	INTERGENIC	NA	NA	1.1
13	5q22.2	rs3846716	rs4705815	chr5:112024075	0.87	INTERGENIC	NA	NA	5.9
13	5q22.2	rs3846716	rs4705816	chr5:112024150	0.87	INTERGENIC	NA	NA	0.4
13	5q22.2	rs3846716	rs12719151	chr5:112026480	0.87	INTERGENIC	NA	NA	2.9
13	5q22.2	rs3846716	rs1530256	chr5:112029106	0.82	INTERGENIC	NA	NA	15.3
13	5q22.2	rs3846716	rs953916	chr5:112029376	0.85	INTERGENIC	NA	NA	0.1
13	5q22.2	rs3846716	rs2900066	chr5:112034353	0.88	INTERGENIC	NA	NA	0.6
13	5q22.2	rs3846716	rs6594643	chr5:112034550	0.88	INTERGENIC	NA	NA	0.8
13	5q22.2	rs3846716	rs6594644	chr5:112034596	0.88	INTERGENIC	NA	NA	4.6
13	5q22.2	rs3846716	rs12513787	chr5:112038837	0.81	UPSTREAM	NA	NA	1.8
13	5q22.2	rs3846716	rs12513804	chr5:112038904	0.91	UPSTREAM	NA	NA	0.1
13	5q22.2	rs3846716	rs10213844	chr5:112041171	0.81	UPSTREAM	NA	NA	4.7
13	5q22.2	rs3846716	rs6862050	chr5:112041841	0.81	UPSTREAM	NA	NA	2.1
13	5q22.2	rs3846716	rs6894351	chr5:112045132	0.94	INTRONIC	NA	NA	6.7
13	5q22.2	rs3846716	rs6894351	chr5:112045132	0.94	REGULATORY	NA	NA	6.7
13	5q22.2	rs3846716	rs1465910	chr5:112045831	0.94	INTRONIC	NA	NA	1.9
13	5q22.2	rs3846716	rs4705559	chr5:112050122	0.8	INTRONIC	NA	NA	12.6
13	5q22.2	rs3846716	rs7704618	chr5:112050465	0.8	INTRONIC	NA	NA	5
13	5q22.2	rs3846716	rs6864688	chr5:112054086	0.87	INTRONIC	NA	NA	11.4
13	5q22.2	rs3846716	rs9326862	chr5:112054547	0.89	INTRONIC	NA	NA	2.8
13	5q22.2	rs3846716	rs9326863	chr5:112056360	0.87	INTRONIC	NA	NA	9
13	5q22.2	rs3846716	rs10076641	chr5:112057100	0.94	INTRONIC	NA	NA	2.2
13	5q22.2	rs3846716	rs11241182	chr5:112057425	0.93	INTRONIC	NA	NA	6.4
13	5q22.2	rs3846716	rs6898133	chr5:112058410	1	INTRONIC	NA	NA	0.4
13	5q22.2	rs3846716	rs3846716	chr5:112059594	NA	INTRONIC	NA	NA	2.4
13	5q22.2	rs3846716	rs10075281	chr5:112060242	0.86	INTRONIC	NA	NA	4.4
13	5q22.2	rs3846716	rs10075323	chr5:112060294	0.86	INTRONIC	NA	NA	0.5
13	5q22.2	rs3846716	rs10075377	chr5:112060421	0.86	INTRONIC	NA	NA	0.3
13	5q22.2	rs3846716	rs4705573	chr5:112060624	0.86	INTRONIC	NA	NA	3.5
13	5q22.2	rs3846716	rs11749701	chr5:112061448	0.8	INTRONIC	NA	NA	1.6
13	5q22.2	rs3846716	rs861674	chr5:112064475	0.94	INTRONIC	NA	NA	1.1
13	5q22.2	rs3846716	rs2019720	chr5:112074269	0.82	INTRONIC	NA	NA	11.5
13	5q22.2	rs3846716	rs2019720	chr5:112074269	0.82	REGULATORY	NA	NA	11.5
13	5q22.2	rs3846716	rs2020383	chr5:112074356	0.93	INTRONIC	NA	NA	1.2
13	5q22.2	rs3846716	rs1974786	chr5:112074722	0.82	INTRONIC	NA	NA	1.6
13	5q22.2	rs3846716	rs4705608	chr5:112077447	0.82	INTRONIC	NA	NA	7.7
13	5q22.2	rs3846716	rs12518091	chr5:112086165	0.82	INTRONIC	NA	NA	4.3
13	5q22.2	rs3846716	rs11954856	chr5:112087327	0.94	INTRONIC	NA	NA	3.7
13	5q22.2	rs3846716	rs4099181	chr5:112091704	0.94	INTRONIC	NA	NA	1.4
13	5q22.2	rs3846716	rs4705486	chr5:112092402	0.8	INTRONIC	NA	NA	4.4
13	5q22.2	rs3846716	rs10073398	chr5:112094404	0.94	INTRONIC	NA	NA	0.3
13	5q22.2	rs3846716	rs6879057	chr5:112095140	0.8	INTRONIC	NA	NA	0.2
13	5q22.2	rs3846716	rs4705624	chr5:112095775	0.82	INTRONIC	NA	NA	16.4
13	5q22.2	rs3846716	rs2901844	chr5:112096626	0.82	INTRONIC	NA	NA	2.4
13	5q22.2	rs3846716	rs28578275	chr5:112097234	0.82	INTRONIC	NA	NA	12
13	5q22.2	rs3846716	rs11241184	chr5:112097757	0.89	INTRONIC	NA	NA	12.8
13	5q22.2	rs3846716	rs11241184	chr5:112097757	0.89	REGULATORY	NA	NA	12.8
13	5q22.2	rs3846716	rs9647582	chr5:112098938	0.82	INTRONIC	NA	NA	4.1
13	5q22.2	rs3846716	rs9647583	chr5:112099028	0.82	INTRONIC	NA	NA	3.1
13	5q22.2	rs3846716	rs6867243	chr5:112100027	0.93	INTRONIC	NA	NA	2.7
13	5q22.2	rs3846716	rs12659119	chr5:112101457	0.94	INTRONIC	NA	NA	0.3
13	5q22.2	rs3846716	rs2431239	chr5:112103680	0.8	INTRONIC	NA	NA	2.3
13	5q22.2	rs3846716	rs2546117	chr5:112103963	0.8	INTRONIC	NA	NA	0
13	5q22.2	rs3846716	rs35414976	chr5:112104297	0.8	INTRONIC	NA	NA	0.7
13	5q22.2	rs3846716	rs11241185	chr5:112107058	0.8	INTRONIC	NA	NA	6
13	5q22.2	rs3846716	rs2439589	chr5:112107726	0.8	INTRONIC	NA	NA	12.6
13	5q22.2	rs3846716	rs2707763	chr5:112108865	0.89	DOWNSTREAM	NA	NA	7.2
13	5q22.2	rs3846716	rs2707763	chr5:112108865	0.89	INTRONIC	NA	NA	7.2
13	5q22.2	rs3846716	rs1816769	chr5:112109779	0.93	UPSTREAM	NA	NA	0.1
13	5q22.2	rs3846716	rs1816769	chr5:112109779	0.93	DOWNSTREAM	NA	NA	0.1
13	5q22.2	rs3846716	rs1816769	chr5:112109779	0.93	INTRONIC	NA	NA	0.1
13	5q22.2	rs3846716	rs458906	chr5:112111866	0.8	UPSTREAM	NA	NA	0.3
13	5q22.2	rs3846716	rs458906	chr5:112111866	0.8	DOWNSTREAM	NA	NA	0.3
13	5q22.2	rs3846716	rs458906	chr5:112111866	0.8	INTRONIC	NA	NA	0.3
13	5q22.2	rs3846716	rs458906	chr5:112111866	0.8	REGULATORY	NA	NA	0.3
13	5q22.2	rs3846716	rs396321	chr5:112113735	0.87	UPSTREAM	NA	NA	7.8
13	5q22.2	rs3846716	rs396321	chr5:112113735	0.87	INTRONIC	NA	NA	7.8
13	5q22.2	rs3846716	rs396321	chr5:112113735	0.87	NONCODING_CHANGE	NA	NA	7.8
13	5q22.2	rs3846716	rs414098	chr5:112113772	0.8	UPSTREAM	NA	NA	1.4
13	5q22.2	rs3846716	rs414098	chr5:112113772	0.8	INTRONIC	NA	NA	1.4
13	5q22.2	rs3846716	rs414098	chr5:112113772	0.8	NONCODING_CHANGE	NA	NA	1.4
13	5q22.2	rs3846716	rs62364017	chr5:112116024	0.91	DOWNSTREAM	NA	NA	5.3
13	5q22.2	rs3846716	rs62364017	chr5:112116024	0.91	UPSTREAM	NA	NA	5.3
13	5q22.2	rs3846716	rs62364017	chr5:112116024	0.91	INTRONIC	NA	NA	5.3
13	5q22.2	rs3846716	rs35130225	chr5:112116069	0.93	UPSTREAM	NA	NA	3.8
13	5q22.2	rs3846716	rs35130225	chr5:112116069	0.93	DOWNSTREAM	NA	NA	3.8
13	5q22.2	rs3846716	rs35130225	chr5:112116069	0.93	INTRONIC	NA	NA	3.8
13	5q22.2	rs3846716	rs2289484	chr5:112116773	0.89	DOWNSTREAM	NA	NA	0.6
13	5q22.2	rs3846716	rs2289484	chr5:112116773	0.89	UPSTREAM	NA	NA	0.6
13	5q22.2	rs3846716	rs2289484	chr5:112116773	0.89	INTRONIC	NA	NA	0.6
13	5q22.2	rs3846716	rs2431242	chr5:112118195	0.94	DOWNSTREAM	NA	NA	1.5
13	5q22.2	rs3846716	rs2431242	chr5:112118195	0.94	UPSTREAM	NA	NA	1.5
13	5q22.2	rs3846716	rs2431242	chr5:112118195	0.94	INTRONIC	NA	NA	1.5
13	5q22.2	rs3846716	rs2431512	chr5:112118956	0.8	DOWNSTREAM	NA	NA	0.4
13	5q22.2	rs3846716	rs2431512	chr5:112118956	0.8	INTRONIC	NA	NA	0.4
13	5q22.2	rs3846716	rs518013	chr5:112135090	0.82	INTRONIC	NA	NA	9.7
13	5q22.2	rs3846716	rs2251913	chr5:112135737	0.82	INTRONIC	NA	NA	2.4
13	5q22.2	rs3846716	rs511906	chr5:112136204	0.82	INTRONIC	NA	NA	1.3
13	5q22.2	rs3846716	rs2545158	chr5:112139745	0.82	INTRONIC	NA	NA	13
13	5q22.2	rs3846716	rs2431241	chr5:112144023	0.82	INTRONIC	NA	NA	0.9
13	5q22.2	rs3846716	rs390092	chr5:112146197	0.82	INTRONIC	NA	NA	1.7
13	5q22.2	rs3846716	rs12656359	chr5:112151551	0.92	INTRONIC	NA	NA	5
13	5q22.2	rs3846716	rs2431240	chr5:112152649	0.92	INTRONIC	NA	NA	1.8
13	5q22.2	rs3846716	rs544243	chr5:112167130	0.87	INTRONIC	NA	NA	0.7
13	5q22.2	rs3846716	rs544243	chr5:112167130	0.87	INTRONIC	NA	NA	0.7
13	5q22.2	rs3846716	rs569940	chr5:112167821	0.92	INTRONIC	NA	NA	6.5
13	5q22.2	rs3846716	rs569940	chr5:112167821	0.92	INTRONIC	NA	NA	6.5
13	5q22.2	rs3846716	rs2909958	chr5:112167941	0.92	INTRONIC	NA	NA	1.3
13	5q22.2	rs3846716	rs2909958	chr5:112167941	0.92	INTRONIC	NA	NA	1.3
13	5q22.2	rs3846716	rs2909786	chr5:112168065	0.91	INTRONIC	NA	NA	1.8
13	5q22.2	rs3846716	rs2909786	chr5:112168065	0.91	INTRONIC	NA	NA	1.8
13	5q22.2	rs3846716	rs2909787	chr5:112168130	0.92	INTRONIC	NA	NA	0.2
13	5q22.2	rs3846716	rs2909787	chr5:112168130	0.92	INTRONIC	NA	NA	0.2
13	5q22.2	rs3846716	rs383256	chr5:112169136	0.92	INTRONIC	NA	NA	1.6
13	5q22.2	rs3846716	rs383256	chr5:112169136	0.92	INTRONIC	NA	NA	1.6
14	5q33.3	rs7380908	rs66666124	chr5:158392702	1	INTRONIC	NA	NA	15.1
14	5q33.3	rs7380908	rs6556377	chr5:158393580	1	INTRONIC	NA	NA	11.4
14	5q33.3	rs7380908	rs13180086	chr5:158394342	1	INTRONIC	NA	NA	2.7
14	5q33.3	rs7380908	rs7380908	chr5:158396062	NA	INTRONIC	NA	NA	0
14	5q33.3	rs7380908	rs6556383	chr5:158408940	1	UPSTREAM	NA	NA	3.2
14	5q33.3	rs7380908	rs6556383	chr5:158408940	1	UPSTREAM	NA	NA	3.2
14	5q33.3	rs7380908	rs6556383	chr5:158408940	1	INTRONIC	NA	NA	3.2
14	5q33.3	rs7380908	rs66676945	chr5:158409505	1	UPSTREAM	NA	NA	6.5
14	5q33.3	rs7380908	rs66676945	chr5:158409505	1	UPSTREAM	NA	NA	6.5
14	5q33.3	rs7380908	rs66676945	chr5:158409505	1	INTRONIC	NA	NA	6.5
14	5q33.3	rs7380908	rs1544754	chr5:158414305	1	DOWNSTREAM	NA	NA	13.5
14	5q33.3	rs7380908	rs1544754	chr5:158414305	1	DOWNSTREAM	NA	NA	13.5
14	5q33.3	rs7380908	rs1544754	chr5:158414305	1	INTRONIC	NA	NA	13.5
14	5q33.3	rs7380908	rs12515233	chr5:158417109	0.96	DOWNSTREAM	NA	NA	2.7
14	5q33.3	rs7380908	rs12515233	chr5:158417109	0.96	INTRONIC	NA	NA	2.7
14	5q33.3	rs7380908	rs6556384	chr5:158418952	1	DOWNSTREAM	NA	NA	0.1
14	5q33.3	rs7380908	rs6556384	chr5:158418952	1	INTRONIC	NA	NA	0.1
14	5q33.3	rs7380908	rs72813911	chr5:158429424	0.89	INTRONIC	NA	NA	14.8
14	5q33.3	rs7380908	rs72813911	chr5:158429424	0.89	REGULATORY	NA	NA	14.8
14	5q33.3	rs7380908	rs12515980	chr5:158444480	0.93	INTRONIC	NA	NA	0.7
15	6p22.3	rs9393227	rs4711000	chr6:22099484	0.98	INTRONIC	NA	NA	18.7
15	6p22.3	rs9393227	rs1207775	chr6:22100075	1	INTRONIC	NA	NA	3.1
15	6p22.3	rs9393227	rs9393227	chr6:22100912	NA	INTRONIC	NA	NA	3.7
15	6p22.3	rs9393227	rs2328667	chr6:22104421	0.9	INTRONIC	NA	NA	2.4
15	6p22.3	rs9393227	rs1980435	chr6:22106049	0.92	INTRONIC	NA	NA	6.5
15	6p22.3	rs9393227	rs1980434	chr6:22106050	0.92	INTRONIC	NA	NA	8.4
15	6p22.3	rs9393227	rs6456469	chr6:22107290	0.88	INTRONIC	NA	NA	4.1
16	6p22.2	rs1800562	rs116009877	chr6:25715657	1	INTERGENIC	NA	NA	11.2
16	6p22.2	rs1800562	rs1408272	chr6:25842951	0.91	DOWNSTREAM	NA	NA	0.4
16	6p22.2	rs1800562	rs1408272	chr6:25842951	0.91	REGULATORY	NA	NA	0.4
16	6p22.2	rs1800562	rs79920061	chr6:25857920	0.91	INTRONIC	NA	NA	1.4
16	6p22.2	rs1800562	rs55925606	chr6:25878848	1	DOWNSTREAM	NA	NA	3.4
16	6p22.2	rs1800562	rs55925606	chr6:25878848	1	UPSTREAM	NA	NA	3.4
16	6p22.2	rs1800562	rs80215559	chr6:25918225	1	INTRONIC	NA	NA	1.7
16	6p22.2	rs1800562	rs144861591	chr6:26072992	1	INTERGENIC	NA	NA	2
16	6p22.2	rs1800562	rs1800562	chr6:26093141	NA	NON_SYNONYMOUS	probably_damaging	deleterious	25.7
16	6p22.2	rs1800562	rs79220007	chr6:26098474	1	3PRIME_UTR	NA	NA	3.7
16	6p22.2	rs1800562	rs115740542	chr6:26123502	1	UPSTREAM	NA	NA	15.3
16	6p22.2	rs1800562	rs115740542	chr6:26123502	1	INTRONIC	NA	NA	15.3
16	6p22.2	rs1800562	rs115740542	chr6:26123502	1	REGULATORY	NA	NA	15.3
17	6q16.2	rs546897	rs330835	chr6:100051236	0.9	UPSTREAM	NA	NA	1.9
17	6q16.2	rs546897	rs330835	chr6:100051236	0.9	REGULATORY	NA	NA	1.9
17	6q16.2	rs546897	rs330837	chr6:100052699	0.9	UPSTREAM	NA	NA	15
17	6q16.2	rs546897	rs330842	chr6:100058932	0.9	INTRONIC	NA	NA	6.8
17	6q16.2	rs546897	rs330842	chr6:100058932	0.9	REGULATORY	NA	NA	6.8
17	6q16.2	rs546897	rs330844	chr6:100063243	0.9	DOWNSTREAM	NA	NA	16.9
17	6q16.2	rs546897	rs330846	chr6:100064031	0.9	DOWNSTREAM	NA	NA	3.7
17	6q16.2	rs546897	rs688444	chr6:100069974	0.9	INTERGENIC	NA	NA	0.3
17	6q16.2	rs546897	rs857615	chr6:100074908	0.86	INTERGENIC	NA	NA	0.7
17	6q16.2	rs546897	rs499540	chr6:100078332	0.9	INTERGENIC	NA	NA	3.4
17	6q16.2	rs546897	rs643235	chr6:100079031	0.9	INTERGENIC	NA	NA	1.3
17	6q16.2	rs546897	rs658666	chr6:100080204	0.9	INTERGENIC	NA	NA	2.9
17	6q16.2	rs546897	rs491397	chr6:100082085	0.9	INTERGENIC	NA	NA	3.8
17	6q16.2	rs546897	rs689120	chr6:100082384	0.9	INTERGENIC	NA	NA	1.9
17	6q16.2	rs546897	rs597009	chr6:100083583	0.9	INTERGENIC	NA	NA	0.4
17	6q16.2	rs546897	rs567024	chr6:100084985	0.9	INTERGENIC	NA	NA	1.6
17	6q16.2	rs546897	rs508311	chr6:100085378	0.9	DOWNSTREAM	NA	NA	0.1
17	6q16.2	rs546897	rs534962	chr6:100086200	0.9	DOWNSTREAM	NA	NA	6.7
17	6q16.2	rs546897	rs656608	chr6:100086261	0.9	DOWNSTREAM	NA	NA	2.8
17	6q16.2	rs546897	rs498743	chr6:100087866	0.9	DOWNSTREAM	NA	NA	4.3
17	6q16.2	rs546897	rs550848	chr6:100088268	0.9	DOWNSTREAM	NA	NA	16.1
17	6q16.2	rs546897	rs623303	chr6:100091403	0.9	UPSTREAM	NA	NA	0.1
17	6q16.2	rs546897	rs649966	chr6:100092792	0.9	UPSTREAM	NA	NA	0.4
17	6q16.2	rs546897	rs693233	chr6:100093560	0.9	UPSTREAM	NA	NA	5.3
17	6q16.2	rs546897	rs532213	chr6:100095294	0.9	INTERGENIC	NA	NA	3.2
17	6q16.2	rs546897	rs543274	chr6:100099825	0.9	INTERGENIC	NA	NA	1.2
17	6q16.2	rs546897	rs662554	chr6:100100028	0.9	INTERGENIC	NA	NA	8.6
17	6q16.2	rs546897	rs506683	chr6:100101549	0.9	INTERGENIC	NA	NA	1.3
17	6q16.2	rs546897	rs506521	chr6:100101609	0.9	INTERGENIC	NA	NA	0.1
17	6q16.2	rs546897	rs484413	chr6:100101666	0.9	INTERGENIC	NA	NA	0.2
17	6q16.2	rs546897	rs857626	chr6:100101872	0.9	INTERGENIC	NA	NA	0.1
17	6q16.2	rs546897	rs499487	chr6:100104578	0.9	INTERGENIC	NA	NA	0.6
17	6q16.2	rs546897	rs551185	chr6:100106323	0.9	INTERGENIC	NA	NA	7
17	6q16.2	rs546897	rs551119	chr6:100106362	0.9	INTERGENIC	NA	NA	0.2
17	6q16.2	rs546897	rs676023	chr6:100107341	0.9	INTERGENIC	NA	NA	0.9
17	6q16.2	rs546897	rs676917	chr6:100107514	0.9	INTERGENIC	NA	NA	3.8
17	6q16.2	rs546897	rs689158	chr6:100107951	0.9	INTERGENIC	NA	NA	3.9
17	6q16.2	rs546897	rs857628	chr6:100109291	0.9	INTERGENIC	NA	NA	1
17	6q16.2	rs546897	rs598909	chr6:100109592	0.9	INTERGENIC	NA	NA	0.8
17	6q16.2	rs546897	rs614414	chr6:100110728	0.9	INTERGENIC	NA	NA	1.6
17	6q16.2	rs546897	rs628428	chr6:100111594	0.9	INTERGENIC	NA	NA	0.8
17	6q16.2	rs546897	rs563906	chr6:100111975	0.9	INTERGENIC	NA	NA	8.1
17	6q16.2	rs546897	rs657862	chr6:100113539	0.9	INTERGENIC	NA	NA	15.2
17	6q16.2	rs546897	rs687039	chr6:100114091	0.9	INTERGENIC	NA	NA	2.7
17	6q16.2	rs546897	rs594277	chr6:100115117	0.95	INTERGENIC	NA	NA	7.6
17	6q16.2	rs546897	rs609669	chr6:100116299	1	INTERGENIC	NA	NA	19.9
17	6q16.2	rs546897	rs491178	chr6:100116745	1	INTERGENIC	NA	NA	2.7
17	6q16.2	rs546897	rs857631	chr6:100117343	1	INTERGENIC	NA	NA	1.4
17	6q16.2	rs546897	rs564733	chr6:100118449	1	INTERGENIC	NA	NA	2.3
17	6q16.2	rs546897	rs562753	chr6:100118912	1	INTERGENIC	NA	NA	1.2
17	6q16.2	rs546897	rs478318	chr6:100120980	1	INTERGENIC	NA	NA	1.8
17	6q16.2	rs546897	rs684910	chr6:100121537	1	INTERGENIC	NA	NA	0.1
17	6q16.2	rs546897	rs575965	chr6:100122621	1	INTERGENIC	NA	NA	2.2
17	6q16.2	rs546897	rs522842	chr6:100123569	1	INTERGENIC	NA	NA	0.2
17	6q16.2	rs546897	rs635039	chr6:100123947	1	INTERGENIC	NA	NA	0
17	6q16.2	rs546897	rs489750	chr6:100125118	1	INTERGENIC	NA	NA	2.8
17	6q16.2	rs546897	rs650783	chr6:100125119	1	INTERGENIC	NA	NA	2.5
17	6q16.2	rs546897	rs515047	chr6:100125874	1	INTERGENIC	NA	NA	1.8
17	6q16.2	rs546897	rs509868	chr6:100126424	1	INTERGENIC	NA	NA	1.7
17	6q16.2	rs546897	rs565450	chr6:100126524	1	INTERGENIC	NA	NA	0.2
17	6q16.2	rs546897	rs482799	chr6:100127108	1	INTERGENIC	NA	NA	0.4
17	6q16.2	rs546897	rs563088	chr6:100128073	1	INTERGENIC	NA	NA	7.6
17	6q16.2	rs546897	rs473634	chr6:100128266	1	INTERGENIC	NA	NA	15.4
17	6q16.2	rs546897	rs505326	chr6:100129807	1	INTERGENIC	NA	NA	3.7
17	6q16.2	rs546897	rs494401	chr6:100131160	1	INTERGENIC	NA	NA	19.8
17	6q16.2	rs546897	rs573594	chr6:100132256	1	INTERGENIC	NA	NA	0.7
17	6q16.2	rs546897	rs549687	chr6:100132355	1	INTERGENIC	NA	NA	14.4
17	6q16.2	rs546897	rs549632	chr6:100132370	1	INTERGENIC	NA	NA	0.3
17	6q16.2	rs546897	rs548653	chr6:100132684	1	INTERGENIC	NA	NA	4.7
17	6q16.2	rs546897	rs546897	chr6:100132856	NA	INTERGENIC	NA	NA	4.3
17	6q16.2	rs546897	rs587444	chr6:100134807	1	INTERGENIC	NA	NA	1.5
17	6q16.2	rs546897	rs503489	chr6:100136580	1	INTERGENIC	NA	NA	2.4
17	6q16.2	rs546897	rs538177	chr6:100136658	1	INTERGENIC	NA	NA	10.5
17	6q16.2	rs546897	rs473917	chr6:100137647	1	INTERGENIC	NA	NA	2.3
17	6q16.2	rs546897	rs522867	chr6:100139801	1	INTERGENIC	NA	NA	0.8
17	6q16.2	rs546897	rs515714	chr6:100140536	1	INTERGENIC	NA	NA	1.7
17	6q16.2	rs546897	rs490151	chr6:100141024	1	INTERGENIC	NA	NA	1.1
17	6q16.2	rs546897	rs573806	chr6:100141666	1	INTERGENIC	NA	NA	0.6
17	6q16.2	rs546897	rs568352	chr6:100142229	1	INTERGENIC	NA	NA	1.1
17	6q16.2	rs546897	rs538049	chr6:100143268	1	INTERGENIC	NA	NA	0.4
17	6q16.2	rs546897	rs505023	chr6:100144588	1	INTERGENIC	NA	NA	0.2
17	6q16.2	rs546897	rs532188	chr6:100145150	1	INTERGENIC	NA	NA	0.8
17	6q16.2	rs546897	rs667700	chr6:100146584	1	INTERGENIC	NA	NA	0.6
17	6q16.2	rs546897	rs580707	chr6:100147326	1	INTERGENIC	NA	NA	1.5
17	6q16.2	rs546897	rs542383	chr6:100149395	1	INTERGENIC	NA	NA	0.9
17	6q16.2	rs546897	rs490284	chr6:100150274	1	INTERGENIC	NA	NA	2.7
17	6q16.2	rs546897	rs6570286	chr6:100153325	1	INTERGENIC	NA	NA	3.4
17	6q16.2	rs546897	rs9495265	chr6:100155096	1	INTERGENIC	NA	NA	1.3
17	6q16.2	rs546897	rs2223679	chr6:100155829	1	INTERGENIC	NA	NA	0.2
17	6q16.2	rs546897	rs2223680	chr6:100155845	1	INTERGENIC	NA	NA	2.8
17	6q16.2	rs546897	rs2206727	chr6:100155853	1	INTERGENIC	NA	NA	1.8
17	6q16.2	rs546897	rs2223681	chr6:100156357	1	INTERGENIC	NA	NA	10.5
17	6q16.2	rs546897	rs2397429	chr6:100157242	1	INTERGENIC	NA	NA	1.4
17	6q16.2	rs546897	rs2206718	chr6:100157980	1	INTERGENIC	NA	NA	10.9
17	6q16.2	rs546897	rs7752843	chr6:100159009	1	INTERGENIC	NA	NA	4.8
17	6q16.2	rs546897	rs1997801	chr6:100159976	1	INTERGENIC	NA	NA	8.9
17	6q16.2	rs546897	rs1997802	chr6:100160117	1	INTERGENIC	NA	NA	18.6
17	6q16.2	rs546897	rs4840078	chr6:100160340	1	INTERGENIC	NA	NA	18.7
17	6q16.2	rs546897	rs4839752	chr6:100160377	1	INTERGENIC	NA	NA	12.3
17	6q16.2	rs546897	rs6919252	chr6:100164626	1	INTERGENIC	NA	NA	4.1
17	6q16.2	rs546897	rs4839753	chr6:100165858	1	INTERGENIC	NA	NA	0.4
17	6q16.2	rs546897	rs4839754	chr6:100165962	1	INTERGENIC	NA	NA	6.1
17	6q16.2	rs546897	rs2206720	chr6:100169292	1	INTERGENIC	NA	NA	8.2
17	6q16.2	rs546897	rs2206721	chr6:100170326	1	INTERGENIC	NA	NA	2.8
17	6q16.2	rs546897	rs13213410	chr6:100179795	1	INTERGENIC	NA	NA	0.1
17	6q16.2	rs546897	rs35277671	chr6:100182889	1	INTERGENIC	NA	NA	0
17	6q16.2	rs546897	rs11155033	chr6:100183774	1	INTERGENIC	NA	NA	6.7
17	6q16.2	rs546897	rs11758519	chr6:100184337	1	INTERGENIC	NA	NA	1.5
17	6q16.2	rs546897	rs11758519	chr6:100184337	1	REGULATORY	NA	NA	1.5
17	6q16.2	rs546897	rs11752156	chr6:100184392	1	INTERGENIC	NA	NA	1.4
17	6q16.2	rs546897	rs11752156	chr6:100184392	1	REGULATORY	NA	NA	1.4
17	6q16.2	rs546897	rs11753726	chr6:100184404	1	INTERGENIC	NA	NA	0.8
17	6q16.2	rs546897	rs11753726	chr6:100184404	1	REGULATORY	NA	NA	0.8
17	6q16.2	rs546897	rs11758549	chr6:100184485	1	INTERGENIC	NA	NA	0.6
17	6q16.2	rs546897	rs11758549	chr6:100184485	1	REGULATORY	NA	NA	0.6
17	6q16.2	rs546897	rs11155041	chr6:100194679	1	INTERGENIC	NA	NA	0.4
17	6q16.2	rs546897	rs11155041	chr6:100194679	1	REGULATORY	NA	NA	0.4
17	6q16.2	rs546897	rs12208252	chr6:100195051	1	INTERGENIC	NA	NA	0.2
17	6q16.2	rs546897	rs10485225	chr6:100206168	1	INTERGENIC	NA	NA	6.6
17	6q16.2	rs546897	rs11155055	chr6:100208996	1	INTERGENIC	NA	NA	3.2
17	6q16.2	rs546897	rs34024171	chr6:100212405	0.95	INTERGENIC	NA	NA	6.5
17	6q16.2	rs546897	rs12210989	chr6:100213735	0.95	INTERGENIC	NA	NA	2.4
17	6q16.2	rs546897	rs12215309	chr6:100216540	0.95	INTERGENIC	NA	NA	1.5
17	6q16.2	rs546897	rs9403086	chr6:100224789	0.9	INTERGENIC	NA	NA	2.4
17	6q16.2	rs546897	rs11758062	chr6:100226135	0.9	INTERGENIC	NA	NA	1.9
17	6q16.2	rs546897	rs11155076	chr6:100226858	0.9	INTERGENIC	NA	NA	0.1
17	6q16.2	rs546897	rs9403088	chr6:100227425	0.9	INTERGENIC	NA	NA	6.3
17	6q16.2	rs546897	rs2016494	chr6:100235208	0.9	INTERGENIC	NA	NA	1.9
17	6q16.2	rs546897	rs12196337	chr6:100235581	0.9	INTERGENIC	NA	NA	0
17	6q16.2	rs546897	rs12203418	chr6:100235749	0.9	INTERGENIC	NA	NA	8.7
17	6q16.2	rs546897	rs10872524	chr6:100236540	0.9	INTERGENIC	NA	NA	1.4
17	6q16.2	rs546897	rs9389703	chr6:100237591	0.9	INTERGENIC	NA	NA	7.7
17	6q16.2	rs546897	rs12210442	chr6:100238726	0.9	INTERGENIC	NA	NA	8.7
17	6q16.2	rs546897	rs12210442	chr6:100238726	0.9	REGULATORY	NA	NA	8.7
17	6q16.2	rs546897	rs9373241	chr6:100238876	0.9	INTERGENIC	NA	NA	4
17	6q16.2	rs546897	rs9373241	chr6:100238876	0.9	REGULATORY	NA	NA	4
17	6q16.2	rs546897	rs9403099	chr6:100238958	0.9	INTERGENIC	NA	NA	1.1
17	6q16.2	rs546897	rs9403100	chr6:100239451	0.9	INTERGENIC	NA	NA	1.4
17	6q16.2	rs546897	rs12205289	chr6:100245555	0.9	INTERGENIC	NA	NA	2.4
17	6q16.2	rs546897	rs12216344	chr6:100248039	0.87	INTERGENIC	NA	NA	12.2
17	6q16.2	rs546897	rs11155085	chr6:100250056	0.9	INTERGENIC	NA	NA	10.4
17	6q16.2	rs546897	rs11155088	chr6:100258695	0.81	INTERGENIC	NA	NA	12.2
17	6q16.2	rs546897	rs12199926	chr6:100264443	0.81	INTERGENIC	NA	NA	7.8
17	6q16.2	rs546897	rs3935232	chr6:100269060	0.81	INTERGENIC	NA	NA	0.1
18	6q21	rs1935951	rs2022464	chr6:108945370	0.83	INTRONIC	NA	NA	1.3
18	6q21	rs1935951	rs10457180	chr6:108965039	0.83	INTRONIC	NA	NA	3.9
18	6q21	rs1935951	rs13217795	chr6:108974098	0.83	INTRONIC	NA	NA	12.7
18	6q21	rs1935951	rs4946932	chr6:108974746	0.83	INTRONIC	NA	NA	3
18	6q21	rs1935951	rs9400239	chr6:108977663	0.83	INTRONIC	NA	NA	4.1
18	6q21	rs1935951	rs9400239	chr6:108977663	0.83	REGULATORY	NA	NA	4.1
18	6q21	rs1935951	rs9398171	chr6:108983527	0.95	INTRONIC	NA	NA	2.7
18	6q21	rs1935951	rs2153960	chr6:108988184	0.95	INTRONIC	NA	NA	7.6
18	6q21	rs1935951	rs2153960	chr6:108988184	0.95	REGULATORY	NA	NA	7.6
18	6q21	rs1935951	rs3800227	chr6:108994161	0.8	INTRONIC	NA	NA	5
18	6q21	rs1935951	rs35396874	chr6:108994433	1	INTRONIC	NA	NA	6.1
18	6q21	rs1935951	rs9398172	chr6:108994826	1	INTRONIC	NA	NA	6.4
18	6q21	rs1935951	rs9398172	chr6:108994826	1	REGULATORY	NA	NA	6.4
18	6q21	rs1935951	rs3800228	chr6:108996748	1	INTRONIC	NA	NA	5.4
18	6q21	rs1935951	rs3800229	chr6:108996963	1	INTRONIC	NA	NA	1.3
18	6q21	rs1935951	rs9374040	chr6:108997435	1	INTRONIC	NA	NA	5.7
18	6q21	rs1935951	rs9400240	chr6:108997611	1	INTRONIC	NA	NA	4.3
18	6q21	rs1935951	rs3800231	chr6:108998266	1	INTRONIC	NA	NA	3.6
18	6q21	rs1935951	rs1935952	chr6:108998905	1	INTRONIC	NA	NA	2.9
18	6q21	rs1935951	rs1935952	chr6:108998905	1	REGULATORY	NA	NA	2.9
18	6q21	rs1935951	rs1935951	chr6:108999101	NA	INTRONIC	NA	NA	3.6
18	6q21	rs1935951	rs1935949	chr6:108999287	1	INTRONIC	NA	NA	1.1
18	6q21	rs1935951	rs1935949	chr6:108999287	1	REGULATORY	NA	NA	1.1
18	6q21	rs1935951	rs9398173	chr6:109000316	1	INTRONIC	NA	NA	0.6
18	6q21	rs1935951	rs4946935	chr6:109000742	1	INTRONIC	NA	NA	1.4
18	6q21	rs1935951	rs4945816	chr6:109002042	1	3PRIME_UTR	NA	NA	0
18	6q21	rs1935951	rs4946936	chr6:109003321	1	3PRIME_UTR	NA	NA	4.6
18	6q21	rs1935951	rs111727905	chr6:109005588	0.95	3PRIME_UTR	NA	NA	5.3
19	6q22.32	rs72971190	rs1337736	chr6:126845380	0.92	INTERGENIC	NA	NA	1.5
19	6q22.32	rs72971190	rs4427021	chr6:126938446	0.92	INTERGENIC	NA	NA	4
19	6q22.32	rs72971190	rs6569466	chr6:126961319	0.92	UPSTREAM	NA	NA	4.1
19	6q22.32	rs72971190	rs9375452	chr6:127014862	0.92	INTERGENIC	NA	NA	11.7
19	6q22.32	rs72971190	rs9401903	chr6:127055771	0.97	INTERGENIC	NA	NA	0.9
19	6q22.32	rs72971190	rs1343222	chr6:127081190	0.97	INTERGENIC	NA	NA	0.5
19	6q22.32	rs72971190	rs9385403	chr6:127083941	0.97	INTERGENIC	NA	NA	1.9
19	6q22.32	rs72971190	rs13212467	chr6:127086138	0.97	INTERGENIC	NA	NA	10.9
19	6q22.32	rs72971190	rs72971190	chr6:127088303	NA	INTERGENIC	NA	NA	3.9
19	6q22.32	rs72971190	rs72971192	chr6:127088318	1	INTERGENIC	NA	NA	3.7
19	6q22.32	rs72971190	rs4897189	chr6:127088550	1	INTERGENIC	NA	NA	2.1
19	6q22.32	rs72971190	rs9385404	chr6:127088591	1	INTERGENIC	NA	NA	1.4
19	6q22.32	rs72971190	rs4895815	chr6:127090469	1	INTERGENIC	NA	NA	0.6
19	6q22.32	rs72971190	rs17054064	chr6:127091354	1	INTERGENIC	NA	NA	1.7
19	6q22.32	rs72971190	rs4895816	chr6:127094587	1	INTERGENIC	NA	NA	11.7
19	6q22.32	rs72971190	rs4895816	chr6:127094587	1	REGULATORY	NA	NA	11.7
19	6q22.32	rs72971190	rs4895817	chr6:127094898	1	INTERGENIC	NA	NA	15.6
19	6q22.32	rs72971190	rs9388517	chr6:127095666	1	INTERGENIC	NA	NA	2.2
19	6q22.32	rs72971190	rs9401907	chr6:127096181	1	INTERGENIC	NA	NA	3.2
19	6q22.32	rs72971190	rs983741	chr6:127096527	1	INTERGENIC	NA	NA	3.4
19	6q22.32	rs72971190	rs9375460	chr6:127149538	0.89	INTERGENIC	NA	NA	4
19	6q22.32	rs72971190	rs9375460	chr6:127149538	0.89	REGULATORY	NA	NA	4
19	6q22.32	rs72971190	rs9375476	chr6:127185801	0.91	INTERGENIC	NA	NA	8
20	7q36.3	rs11764163	rs11763338	chr7:156066471	0.8	INTERGENIC	NA	NA	1.5
20	7q36.3	rs11764163	rs4717030	chr7:156066592	0.8	INTERGENIC	NA	NA	4.8
20	7q36.3	rs11764163	rs11764163	chr7:156066865	NA	INTERGENIC	NA	NA	7.7
20	7q36.3	rs11764163	rs4716596	chr7:156067956	0.88	INTERGENIC	NA	NA	4.9
20	7q36.3	rs11764163	rs10949809	chr7:156068831	0.88	INTERGENIC	NA	NA	5.5
20	7q36.3	rs57131976	rs10258194	chr7:156156610	0.83	INTERGENIC	NA	NA	3.6
20	7q36.3	rs57131976	rs10258969	chr7:156157753	0.83	INTERGENIC	NA	NA	2.5
20	7q36.3	rs57131976	rs10253193	chr7:156157801	0.83	INTERGENIC	NA	NA	0.4
20	7q36.3	rs57131976	rs10244637	chr7:156157853	0.93	INTERGENIC	NA	NA	0.1
20	7q36.3	rs57131976	rs10244786	chr7:156157989	0.83	INTERGENIC	NA	NA	1
20	7q36.3	rs57131976	rs10265909	chr7:156158095	0.83	INTERGENIC	NA	NA	1.1
20	7q36.3	rs57131976	rs12386632	chr7:156158221	0.83	INTERGENIC	NA	NA	3.8
20	7q36.3	rs57131976	rs12386633	chr7:156158232	0.83	INTERGENIC	NA	NA	0.7
20	7q36.3	rs57131976	rs12386682	chr7:156158265	0.83	INTERGENIC	NA	NA	0.9
20	7q36.3	rs57131976	rs12386634	chr7:156158373	0.83	INTERGENIC	NA	NA	1.1
20	7q36.3	rs57131976	rs4997807	chr7:156158672	0.86	INTERGENIC	NA	NA	1.3
20	7q36.3	rs57131976	rs12698432	chr7:156158719	0.83	INTERGENIC	NA	NA	0
20	7q36.3	rs57131976	rs4997808	chr7:156158734	0.83	INTERGENIC	NA	NA	2.7
20	7q36.3	rs57131976	rs28451598	chr7:156158974	0.83	INTERGENIC	NA	NA	1.4
20	7q36.3	rs57131976	rs12672151	chr7:156159053	0.83	INTERGENIC	NA	NA	3.5
20	7q36.3	rs57131976	rs10266659	chr7:156159278	0.83	INTERGENIC	NA	NA	1.2
20	7q36.3	rs57131976	rs10261230	chr7:156159632	0.83	INTERGENIC	NA	NA	0.2
20	7q36.3	rs57131976	rs10267031	chr7:156159649	0.83	INTERGENIC	NA	NA	4.5
20	7q36.3	rs57131976	rs1996994	chr7:156159694	0.83	INTERGENIC	NA	NA	3.8
20	7q36.3	rs57131976	rs10261485	chr7:156159775	0.83	INTERGENIC	NA	NA	0.1
20	7q36.3	rs57131976	rs10249935	chr7:156159781	0.83	INTERGENIC	NA	NA	0
20	7q36.3	rs57131976	rs10271030	chr7:156159796	0.84	INTERGENIC	NA	NA	2.5
20	7q36.3	rs57131976	rs10270517	chr7:156160010	0.83	INTERGENIC	NA	NA	1.3
20	7q36.3	rs57131976	rs10265482	chr7:156160655	0.83	INTERGENIC	NA	NA	2.4
20	7q36.3	rs57131976	rs13221649	chr7:156160793	0.83	INTERGENIC	NA	NA	0.9
20	7q36.3	rs57131976	rs34977094	chr7:156160864	0.83	INTERGENIC	NA	NA	2.3
20	7q36.3	rs57131976	rs34810003	chr7:156160883	0.83	INTERGENIC	NA	NA	3.9
20	7q36.3	rs57131976	rs34245976	chr7:156160897	0.83	INTERGENIC	NA	NA	1.3
20	7q36.3	rs57131976	rs13224457	chr7:156161005	0.83	INTERGENIC	NA	NA	6.7
20	7q36.3	rs57131976	rs10275400	chr7:156161550	0.83	INTERGENIC	NA	NA	2.4
20	7q36.3	rs57131976	rs4490714	chr7:156162510	0.83	INTERGENIC	NA	NA	0.4
20	7q36.3	rs57131976	rs10458244	chr7:156164285	0.83	INTERGENIC	NA	NA	3.1
20	7q36.3	rs57131976	rs10949585	chr7:156165258	0.83	INTERGENIC	NA	NA	0.4
20	7q36.3	rs57131976	rs36071136	chr7:156166303	1	INTERGENIC	NA	NA	0.4
20	7q36.3	rs57131976	rs57131976	chr7:156167072	NA	INTERGENIC	NA	NA	0.9
21	8p23.1	rs2572397	rs10481445	chr8:11109269	0.89	UPSTREAM	NA	NA	1.8
21	8p23.1	rs2572397	rs10481445	chr8:11109269	0.89	INTRONIC	NA	NA	1.8
21	8p23.1	rs2572397	rs10481454	chr8:11109303	0.89	UPSTREAM	NA	NA	0.6
21	8p23.1	rs2572397	rs10481454	chr8:11109303	0.89	INTRONIC	NA	NA	0.6
21	8p23.1	rs2572397	rs10098488	chr8:11130977	0.82	INTERGENIC	NA	NA	0.4
21	8p23.1	rs2572397	rs2572397	chr8:11176403	NA	INTRONIC	NA	NA	2.8
21	8p23.1	rs2572397	rs2572397	chr8:11176403	NA	NONCODING_CHANGE	NA	NA	2.8
21	8p23.1	rs2572397	rs2251473	chr8:11177126	0.98	INTRONIC	NA	NA	3.5
21	8p23.1	rs2572397	rs2251473	chr8:11177126	0.98	NONCODING_CHANGE	NA	NA	3.5
21	8p23.1	rs2572397	rs2572398	chr8:11178093	1	INTRONIC	NA	NA	1.1
21	8p23.1	rs2572397	rs2572398	chr8:11178093	1	NONCODING_CHANGE	NA	NA	1.1
21	8p23.1	rs2572397	rs3808502	chr8:11179458	0.91	INTRONIC	NA	NA	1.5
21	8p23.1	rs2572397	rs3808502	chr8:11179458	0.91	INTRONIC	NA	NA	1.5
22	8q24.3	rs6984592	rs1868276	chr8:142033034	0.94	INTERGENIC	NA	NA	3.7
22	8q24.3	rs6984592	rs1868276	chr8:142033034	0.94	REGULATORY	NA	NA	3.7
22	8q24.3	rs6984592	rs10102219	chr8:142033550	0.98	INTERGENIC	NA	NA	5.2
22	8q24.3	rs6984592	rs1550955	chr8:142038599	1	INTERGENIC	NA	NA	0.7
22	8q24.3	rs6984592	rs1550955	chr8:142038599	1	REGULATORY	NA	NA	0.7
22	8q24.3	rs6984592	rs7815065	chr8:142039100	1	INTERGENIC	NA	NA	0.7
22	8q24.3	rs6984592	rs13268108	chr8:142039586	0.92	INTERGENIC	NA	NA	1.6
22	8q24.3	rs6984592	rs6988158	chr8:142039745	1	INTERGENIC	NA	NA	0.3
22	8q24.3	rs6984592	rs7001516	chr8:142039768	1	INTERGENIC	NA	NA	1
22	8q24.3	rs6984592	rs6984592	chr8:142040038	NA	INTERGENIC	NA	NA	3.1
22	8q24.3	rs6984592	rs35807050	chr8:142040409	0.94	INTERGENIC	NA	NA	1.2
22	8q24.3	rs6984592	rs7834152	chr8:142042870	0.94	INTERGENIC	NA	NA	19.4
23	9q31.2	rs7027172	rs7027172	chr9:109571457	NA	INTERGENIC	NA	NA	4
23	9q31.2	rs7027172	rs118017926	chr9:109626812	1	INTRONIC	NA	NA	11
23	9q31.2	rs7027172	rs118017926	chr9:109626812	1	REGULATORY	NA	NA	11
23	9q31.2	rs7027172	rs62568588	chr9:109655223	1	INTRONIC	NA	NA	14.5
23	9q31.2	rs7027172	rs62568588	chr9:109655223	1	REGULATORY	NA	NA	14.5
24	9q33.1	rs72754248	rs72754248	chr9:119061396	NA	INTRONIC	NA	NA	15.1
24	9q33.1	rs72754248	rs72754248	chr9:119061396	NA	INTRONIC	NA	NA	15.1
24	9q33.1	rs72754248	rs35565319	chr9:119065043	1	INTRONIC	NA	NA	14.4
24	9q33.1	rs72754248	rs35565319	chr9:119065043	1	SYNONYMOUS	NA	NA	14.4
24	9q33.1	rs72754248	rs72754266	chr9:119093757	0.91	INTRONIC	NA	NA	7.6
24	9q33.1	rs17220352	rs34499708	chr9:119241165	0.95	INTRONIC	NA	NA	1.9
24	9q33.1	rs17220352	rs12684144	chr9:119241635	0.95	INTRONIC	NA	NA	15.7
24	9q33.1	rs17220352	rs12684144	chr9:119241635	0.95	REGULATORY	NA	NA	15.7
24	9q33.1	rs17220352	rs12683023	chr9:119241662	0.95	INTRONIC	NA	NA	13.3
24	9q33.1	rs17220352	rs12683023	chr9:119241662	0.95	REGULATORY	NA	NA	13.3
24	9q33.1	rs17220352	rs7858153	chr9:119245085	0.95	INTRONIC	NA	NA	10
24	9q33.1	rs17220352	rs7858153	chr9:119245085	0.95	REGULATORY	NA	NA	10
24	9q33.1	rs17220352	rs7873551	chr9:119245127	0.95	INTRONIC	NA	NA	9.6
24	9q33.1	rs17220352	rs7873551	chr9:119245127	0.95	REGULATORY	NA	NA	9.6
24	9q33.1	rs17220352	rs17220352	chr9:119248059	NA	INTRONIC	NA	NA	2.8
24	9q33.1	rs17220352	rs13290589	chr9:119251786	1	INTRONIC	NA	NA	2
24	9q33.1	rs17220352	rs35109285	chr9:119254358	1	INTRONIC	NA	NA	0.7
24	9q33.1	rs17220352	rs34979631	chr9:119255297	0.98	INTRONIC	NA	NA	1.9
24	9q33.1	rs17220352	rs34278882	chr9:119257528	1	INTRONIC	NA	NA	2.7
24	9q33.1	rs17220352	rs34278882	chr9:119257528	1	REGULATORY	NA	NA	2.7
24	9q33.1	rs17220352	rs3891689	chr9:119258583	0.95	INTRONIC	NA	NA	2.1
25	9q34.11	rs3118634	rs3118634	chr9:131905854	NA	INTRONIC	NA	NA	6.8
25	9q34.11	rs3118634	rs3118634	chr9:131905854	NA	REGULATORY	NA	NA	6.8
25	9q34.11	rs3118634	rs2480452	chr9:131909736	1	NON_SYNONYMOUS	benign	tolerated	23.9
26	10q26.13	rs4752582	rs4752582	chr10:123443605	NA	INTERGENIC	NA	NA	12
27	12q23.2	rs5742632	rs5742632	chr12:102856474	NA	INTRONIC	NA	NA	0.3
27	12q23.2	rs5742632	rs2195240	chr12:102856647	1	INTRONIC	NA	NA	13.6
27	12q23.2	rs5742632	rs2195239	chr12:102856702	1	INTRONIC	NA	NA	17.2
27	12q23.2	rs5742632	rs5742629	chr12:102857263	0.81	INTRONIC	NA	NA	5.4
27	12q23.2	rs5742632	rs5742629	chr12:102857263	0.81	REGULATORY	NA	NA	5.4
27	12q23.2	rs5742632	rs10778176	chr12:102862979	0.81	INTRONIC	NA	NA	4
27	12q23.2	rs5742632	rs17882461	chr12:102863979	0.94	INTRONIC	NA	NA	17.2
27	12q23.2	rs5742632	rs10860869	chr12:102865052	0.81	INTRONIC	NA	NA	13.8
27	12q23.2	rs703545	rs2114912	chr12:102929003	1	INTERGENIC	NA	NA	5.4
27	12q23.2	rs703545	rs2245763	chr12:102929425	0.93	INTERGENIC	NA	NA	2
27	12q23.2	rs703545	rs2607988	chr12:102929883	0.93	INTERGENIC	NA	NA	1.7
27	12q23.2	rs703545	rs10860874	chr12:102930095	0.9	INTERGENIC	NA	NA	1.5
27	12q23.2	rs703545	rs10860874	chr12:102930095	0.9	REGULATORY	NA	NA	1.5
27	12q23.2	rs703545	rs7312617	chr12:102931304	1	INTERGENIC	NA	NA	0.2
27	12q23.2	rs703545	rs855202	chr12:102932163	0.9	INTERGENIC	NA	NA	3.3
27	12q23.2	rs703545	rs862901	chr12:102934415	0.9	INTERGENIC	NA	NA	2.8
27	12q23.2	rs703545	rs2559836	chr12:102935262	0.93	INTERGENIC	NA	NA	3.4
27	12q23.2	rs703545	rs10778177	chr12:102936946	0.93	INTERGENIC	NA	NA	4.4
27	12q23.2	rs703545	rs10778177	chr12:102936946	0.93	REGULATORY	NA	NA	4.4
27	12q23.2	rs703545	rs4764702	chr12:102937106	0.93	INTERGENIC	NA	NA	4.2
27	12q23.2	rs703545	rs4764702	chr12:102937106	0.93	REGULATORY	NA	NA	4.2
27	12q23.2	rs703545	rs860604	chr12:102937739	0.93	INTERGENIC	NA	NA	1.2
27	12q23.2	rs703545	rs860604	chr12:102937739	0.93	REGULATORY	NA	NA	1.2
27	12q23.2	rs703545	rs703541	chr12:102938494	0.9	INTERGENIC	NA	NA	1.6
27	12q23.2	rs703545	rs855288	chr12:102938631	0.9	INTERGENIC	NA	NA	1.7
27	12q23.2	rs703545	rs35749	chr12:102940183	0.9	INTERGENIC	NA	NA	2.7
27	12q23.2	rs703545	rs703542	chr12:102941078	0.9	INTERGENIC	NA	NA	2.5
27	12q23.2	rs703545	rs703543	chr12:102942110	0.93	INTERGENIC	NA	NA	2.3
27	12q23.2	rs703545	rs703544	chr12:102942355	1	INTERGENIC	NA	NA	1.4
27	12q23.2	rs703545	rs703545	chr12:102943000	NA	INTERGENIC	NA	NA	0.3
27	12q23.2	rs703545	rs703546	chr12:102943208	0.9	INTERGENIC	NA	NA	2.4
27	12q23.2	rs703545	rs703547	chr12:102943707	1	INTERGENIC	NA	NA	0.3
27	12q23.2	rs703545	rs703548	chr12:102944673	0.9	INTERGENIC	NA	NA	14
27	12q23.2	rs703545	rs35762	chr12:102949647	0.81	INTERGENIC	NA	NA	3.4
28	13q21.33	rs529059	rs490599	chr13:72902191	0.81	INTERGENIC	NA	NA	2.9
28	13q21.33	rs529059	rs561889	chr13:72913575	0.87	INTERGENIC	NA	NA	1.1
28	13q21.33	rs529059	rs573807	chr13:72917757	0.81	INTERGENIC	NA	NA	0.7
28	13q21.33	rs529059	rs548674	chr13:72932355	0.89	INTERGENIC	NA	NA	0.2
28	13q21.33	rs529059	rs529059	chr13:72933970	NA	INTERGENIC	NA	NA	1.3
28	13q21.33	rs529059	rs560076	chr13:72935038	0.91	INTERGENIC	NA	NA	0.2
28	13q21.33	rs529059	rs562136	chr13:72935310	0.91	INTERGENIC	NA	NA	2.8
28	13q21.33	rs529059	rs1770317	chr13:72952928	0.82	INTERGENIC	NA	NA	0.9
29	15q25.2	rs62012045	rs62012044	chr15:82521580	1	INTRONIC	NA	NA	5.8
29	15q25.2	rs62012045	rs62012045	chr15:82521707	NA	INTRONIC	NA	NA	3.6
29	15q25.2	rs62012045	rs56042848	chr15:82527585	1	INTRONIC	NA	NA	0.2
29	15q25.2	rs62012045	rs62012050	chr15:82532274	0.81	INTRONIC	NA	NA	4.6
29	15q25.2	rs62012045	rs4778672	chr15:82537354	1	INTRONIC	NA	NA	3.3
Sources:	Kircher M, Witten DM, Jain P, O’roak BJ, Cooper GM, Shendure J. A general framework for estimating the relative pathogenicity of human genetic variants. Nat Genet. 2014;46(3):310-315. doi:10.1038/ng.2892
	Adzhubei IA, Schmidt S, Peshkin L, et al. A method and server for predicting damaging missense mutations. Nat Methods. 2010;7(4):248-249. doi:10.1038/nmeth0410-248
	Kumar P, Henikoff S, Ng PC. Predicting the effects of coding non-synonymous variants on protein function using the SIFT algorithm. Nat Protoc. 2009;4(7):1073-1081. doi:10.1038/nprot.2009.86
	http://www.ensembl.org/

## Sheet: Table 8A
Supplementary Table 8A: The cis-expression quantitative tract loci (cis-eQTL) of cerebellar tissue with greatest expression change overlapping with each independent GWAS signal (index SNP and SNPs r2>0.8 to index)
Index SNP†	LD Partner Marker Name‡	LD Partner Chromosome: Physical Location‡	r2 between Index SNP and LD Partner	Ensembl ID	Gene Symbol	eQTL Tissue	A_Ref (eQTL)	A_Alt (eQTL)	Beta (eQTL)	SE (eQTL)	P (eQTL)
rs7640903	rs3774800	chr3:49334768	0.829283	ENSG00000145020.10	AMT	Brain_Cerebellum	G	A	0.578614	0.0536417	2.98307e-19
rs7640903	rs3774800	chr3:49334768	0.829283	ENSG00000145020.10	AMT	Brain_Cerebellar_Hemisphere	G	A	0.436647	0.0635561	5.00915e-10
rs7640903	rs3774800	chr3:49334768	0.829283	ENSG00000177352.9	CCDC71	Brain_Cerebellar_Hemisphere	G	A	-0.563604	0.0651547	7.29768e-14
rs7640903	rs3774800	chr3:49334768	0.829283	ENSG00000177352.9	CCDC71	Brain_Cerebellum	G	A	-0.457664	0.0598467	6.309e-12
rs7640903	rs3774800	chr3:49334768	0.829283	ENSG00000178252.13	WDR6	Brain_Cerebellum	G	A	-0.391643	0.0460671	7.06181e-14
rs7640903	rs3774800	chr3:49334768	0.829283	ENSG00000178252.13	WDR6	Brain_Cerebellar_Hemisphere	G	A	-0.325187	0.0497273	2.42346e-09
rs7640903	rs3774800	chr3:49334768	0.829283	ENSG00000213672.3	NCKIPSD	Brain_Cerebellar_Hemisphere	G	A	0.450283	0.0610143	4.20522e-11
rs7640903	rs3774800	chr3:49334768	0.829283	ENSG00000213672.3	NCKIPSD	Brain_Cerebellum	G	A	0.311128	0.0510196	1.42175e-08
rs7640903	rs3774800	chr3:49334768	0.829283	ENSG00000233276.2	GPX1	Brain_Cerebellum	G	A	-0.314399	0.0528688	2.90373e-08
rs55803832	rs55803832	chr5:81920587	0.946823	ENSG00000038427.11	VCAN	Brain_Cerebellum	A	C	0.468374	0.0590975	1.48131e-12
rs546897	rs548653	chr6:100132684	1	ENSG00000219755.1	RP1-199J3.5	Brain_Cerebellar_Hemisphere	A	G	0.883721	0.147756	3.23777e-08
rs2572397	rs10481454	chr8:11109303	0.889998	ENSG00000254507.2	RP11-481A20.10	Brain_Cerebellum	C	G	-0.591167	0.0872804	5.35066e-10
rs2572397	rs10481454	chr8:11109303	0.889998	ENSG00000255098.1	RP11-481A20.11	Brain_Cerebellar_Hemisphere	C	G	-0.732194	0.0984348	3.15564e-11
rs2572397	rs2572397	chr8:11176403	0.889998	ENSG00000255020.1	AF131216.5	Brain_Cerebellum	G	A	0.382708	0.0570641	7.4416e-10
rs2572397	rs2251473	chr8:11177126	0.9781	ENSG00000254507.2	RP11-481A20.10	Brain_Cerebellar_Hemisphere	C	A	0.660793	0.10165	2.9093e-09
rs2572397	rs2251473	chr8:11177126	0.9781	ENSG00000255098.1	RP11-481A20.11	Brain_Cerebellum	C	A	0.658615	0.109538	2.1303e-08
rs6984592	rs35807050	chr8:142040409	0.936798	ENSG00000169398.15	PTK2	Brain_Cerebellum	A	T	-0.332898	0.0557437	2.58046e-08
rs3118634	rs3118634	chr9:131905854	1	ENSG00000119383.15	PPP2R4	Brain_Cerebellum	G	A	-0.647304	0.0683935	3.98576e-16
rs3118634	rs2480452	chr9:131909736	1	ENSG00000204055.4	RP11-247A12.2	Brain_Cerebellum	C	T	0.913736	0.143541	3.94631e-09
rs3118634	rs2480452	chr9:131909736	1	ENSG00000268707.1	RP11-247A12.7	Brain_Cerebellum	C	T	1.45996	0.125959	3.73998e-21
rs3118634	rs2480452	chr9:131909736	1	ENSG00000268707.1	RP11-247A12.7	Brain_Cerebellar_Hemisphere	C	T	1.44777	0.122156	5.89588e-21
†: GCTA-COJO identified index SNPs
‡: identified proxy SNP in high LD with COJO Index SNP (r2>0.8 1000G GBR) with most significant cis-eQTL assocation for each COJO Index SNP region, cis-eqt tissue and gene ID combination
Sources:	GTEx-v7 https://gtexportal.org/home for cerebellum and cerebellar hemisphere labelled tissue

[truncated: 8 more sheets: Table 8B, Table 8C, Table 9A, Table 9B, Table 10, Table 11A, Table 11B , Table 12]
